# Supplementary material for: Extracellular vesicle mediated intercellular communication at the porcine maternal-fetal interface: A new paradigm for conceptus-endometrial cross-talk
Source: Sci Rep. 2017 Jan 12;7:40476. doi: 10.1038/srep40476 (PMC5228034; doi:10.1038/srep40476)
Supplement: Supplementary Dataset S1 [file srep40476-s6.xls]

## Sheet: PTr2-EXO-1
	Extracellular vesicle mediated intercellular communication at the porcine maternal-fetal interface: A new paradigm for conceptus-endometrial cross-talk
	Mallikarjun Bidarimath¶, Kasra Khalaj¶†, Rami T. Kridli†§, Frederick W. Kan¶, Madhuri Koti¶, and Chandrakant Tayade†*
	Sample 1. List of Proteins identified in PTr2 derived extracellular vesicles
Accession	Description	Score	Coverage	# Proteins	# Unique Peptides	# Peptides
Q7SIH1	Alpha-2-macroglobulin OS=Bos taurus GN=A2M PE=1 SV=2 - [A2MG_BOVIN]	452.188	49.93	6	56	68
P02769	Serum albumin OS=Bos taurus GN=ALB PE=1 SV=4 - [ALBU_BOVIN]	224.34	50.91	8	16	33
P04264	Keratin, type II cytoskeletal 1 OS=Homo sapiens GN=KRT1 PE=1 SV=6 - [K2C1_HUMAN]	184.131	54.5	17	27	41
P35527	Keratin, type I cytoskeletal 9 OS=Homo sapiens GN=KRT9 PE=1 SV=3 - [K1C9_HUMAN]	143.981	68.7	2	25	31
P34955	Alpha-1-antiproteinase OS=Bos taurus GN=SERPINA1 PE=1 SV=1 - [A1AT_BOVIN]	122.334	41.11	3	17	23
P12763	Alpha-2-HS-glycoprotein OS=Bos taurus GN=AHSG PE=1 SV=2 - [FETUA_BOVIN]	122.161	32.03	2	7	10
Q2UVX4	Complement C3 OS=Bos taurus GN=C3 PE=1 SV=2 - [CO3_BOVIN]	120.712	24.8	3	21	27
P07589	Fibronectin OS=Bos taurus GN=FN1 PE=1 SV=4 - [FINC_BOVIN]	100.557	15.01	4	9	23
P13645	Keratin, type I cytoskeletal 10 OS=Homo sapiens GN=KRT10 PE=1 SV=6 - [K1C10_HUMAN]	97.5862	41.1	20	14	25
P35908	Keratin, type II cytoskeletal 2 epidermal OS=Homo sapiens GN=KRT2 PE=1 SV=2 - [K22E_HUMAN]	85.7779	40.38	16	12	21
P15497	Apolipoprotein A-I OS=Bos taurus GN=APOA1 PE=1 SV=3 - [APOA1_BOVIN]	84.9095	68.3	13	2	23
P0DMA8	Apolipoprotein A-I OS=Pantholops hodgsonii GN=APOA1 PE=2 SV=1 - [APOA1_PANHO]	80.7319	54.2	12	2	16
P07837	Actin, muscle-type A2 OS=Bombyx mori PE=3 SV=1 - [ACT2_BOMMO]	80.1852	43.35	28	1	13
P48975	Actin, cytoplasmic 1 OS=Cricetulus griseus GN=ACTB PE=3 SV=1 - [ACTB_CRIGR]	79.8282	48.27	57	6	14
P02751	Fibronectin OS=Homo sapiens GN=FN1 PE=1 SV=4 - [FINC_HUMAN]	68.5494	10.39	1	3	17
P01966	Hemoglobin subunit alpha OS=Bos taurus GN=HBA PE=1 SV=2 - [HBA_BOVIN]	66.2459	83.1	74	6	11
Q3T052	Inter-alpha-trypsin inhibitor heavy chain H4 OS=Bos taurus GN=ITIH4 PE=1 SV=1 - [ITIH4_BOVIN]	53.9377	25.33	2	10	15
P02081	Hemoglobin fetal subunit beta OS=Bos taurus PE=1 SV=1 - [HBBF_BOVIN]	52.9109	80	110	6	11
Q29443	Serotransferrin OS=Bos taurus GN=TF PE=2 SV=1 - [TRFE_BOVIN]	51.4917	38.92	10	13	19
P07996	Thrombospondin-1 OS=Homo sapiens GN=THBS1 PE=1 SV=2 - [TSP1_HUMAN]	51.2073	13.33	2	2	14
P02582	Actin-1 OS=Zea mays GN=ACT1 PE=3 SV=1 - [ACT1_MAIZE]	47.3843	18.4	15	1	5
P02533	Keratin, type I cytoskeletal 14 OS=Homo sapiens GN=KRT14 PE=1 SV=4 - [K1C14_HUMAN]	47.235	34.75	38	3	16
P56652	Inter-alpha-trypsin inhibitor heavy chain H3 OS=Bos taurus GN=ITIH3 PE=1 SV=2 - [ITIH3_BOVIN]	42.3489	16.84	7	10	10
P02768	Serum albumin OS=Homo sapiens GN=ALB PE=1 SV=2 - [ALBU_HUMAN]	42.2455	8.87	6	3	7
P08779	Keratin, type I cytoskeletal 16 OS=Homo sapiens GN=KRT16 PE=1 SV=4 - [K1C16_HUMAN]	39.7132	33.62	32	3	14
P35441	Thrombospondin-1 OS=Mus musculus GN=Thbs1 PE=1 SV=1 - [TSP1_MOUSE]	38.3304	18.29	2	2	15
P02538	Keratin, type II cytoskeletal 6A OS=Homo sapiens GN=KRT6A PE=1 SV=3 - [K2C6A_HUMAN]	37.8637	24.47	9	2	14
P04259	Keratin, type II cytoskeletal 6B OS=Homo sapiens GN=KRT6B PE=1 SV=5 - [K2C6B_HUMAN]	36.7547	24.47	8	1	13
P13647	Keratin, type II cytoskeletal 5 OS=Homo sapiens GN=KRT5 PE=1 SV=3 - [K2C5_HUMAN]	35.1182	23.22	8	4	15
Q3SZ57	Alpha-fetoprotein OS=Bos taurus GN=AFP PE=2 SV=1 - [FETA_BOVIN]	35.0656	18.03	7	5	11
P81644	Apolipoprotein A-II OS=Bos taurus GN=APOA2 PE=1 SV=2 - [APOA2_BOVIN]	34.895	36	1	4	4
Q258K2	Myosin-9 OS=Canis familiaris GN=MYH9 PE=2 SV=1 - [MYH9_CANFA]	30.0336	7.96	11	8	11
P07355	Annexin A2 OS=Homo sapiens GN=ANXA2 PE=1 SV=2 - [ANXA2_HUMAN]	29.0939	31.27	10	7	8
Q2KJF1	Alpha-1B-glycoprotein OS=Bos taurus GN=A1BG PE=1 SV=1 - [A1BG_BOVIN]	23.334	22.27	1	5	6
Q0VCM0	Protein S100-A16 OS=Bos taurus GN=S100A16 PE=3 SV=1 - [S10AG_BOVIN]	22.8182	43.69	1	2	3
Q6IG01	Keratin, type II cytoskeletal 1b OS=Rattus norvegicus GN=Krt77 PE=3 SV=1 - [K2C1B_RAT]	21.6248	12.33	7	1	5
Q03247	Apolipoprotein E OS=Bos taurus GN=APOE PE=2 SV=1 - [APOE_BOVIN]	21.3017	23.1	7	4	6
P08728	Keratin, type I cytoskeletal 19 OS=Bos taurus GN=KRT19 PE=2 SV=1 - [K1C19_BOVIN]	21.2786	15.79	16	3	6
Q28085	Complement factor H OS=Bos taurus GN=CFH PE=1 SV=3 - [CFAH_BOVIN]	20.5818	5.42	1	5	6
P02676	Fibrinogen beta chain OS=Bos taurus GN=FGB PE=1 SV=2 - [FIBB_BOVIN]	19.1462	20.51	1	5	7
P28800	Alpha-2-antiplasmin OS=Bos taurus GN=SERPINF2 PE=1 SV=2 - [A2AP_BOVIN]	18.3892	24.39	1	3	6
P23142	Fibulin-1 OS=Homo sapiens GN=FBLN1 PE=1 SV=4 - [FBLN1_HUMAN]	17.9428	9.25	4	4	6
P08537	Tubulin alpha chain OS=Xenopus laevis GN=tuba PE=2 SV=2 - [TBA_XENLA]	17.8142	20.94	73	1	7
P97279	Inter-alpha-trypsin inhibitor heavy chain H2 OS=Mesocricetus auratus GN=ITIH2 PE=1 SV=1 - [ITIH2_MESAU]	17.1489	6.45	4	3	4
Q3ZCJ7	Tubulin alpha-1C chain OS=Bos taurus GN=TUBA1C PE=1 SV=1 - [TBA1C_BOVIN]	16.7557	20.94	56	1	7
P05786	Keratin, type II cytoskeletal 8 OS=Bos taurus GN=KRT8 PE=2 SV=3 - [K2C8_BOVIN]	16.7185	14.44	4	1	7
P19035	Apolipoprotein C-III OS=Bos taurus GN=APOC3 PE=1 SV=2 - [APOC3_BOVIN]	16.704	35.42	2	2	3
P08727	Keratin, type I cytoskeletal 19 OS=Homo sapiens GN=KRT19 PE=1 SV=4 - [K1C19_HUMAN]	15.3521	11.25	16	1	5
A2Q0Z0	Elongation factor 1-alpha 1 OS=Equus caballus GN=EEF1A1 PE=2 SV=1 - [EF1A1_HORSE]	15.2399	14.94	76	4	5
P05787	Keratin, type II cytoskeletal 8 OS=Homo sapiens GN=KRT8 PE=1 SV=7 - [K2C8_HUMAN]	15.2078	12.22	1	1	6
P00761	Trypsin OS=Sus scrofa PE=1 SV=1 - [TRYP_PIG]	14.8047	25.11	2	3	5
P17697	Clusterin OS=Bos taurus GN=CLU PE=1 SV=1 - [CLUS_BOVIN]	14.1501	19.36	4	3	7
O02659	Mannose-binding protein C OS=Bos taurus GN=MBL PE=2 SV=1 - [MBL2_BOVIN]	13.7737	19.28	1	3	4
Q2EN75	Protein S100-A6 OS=Sus scrofa GN=S100A6 PE=3 SV=1 - [S10A6_PIG]	12.3419	40	1	2	3
P04114	Apolipoprotein B-100 OS=Homo sapiens GN=APOB PE=1 SV=2 - [APOB_HUMAN]	11.9684	1.99	1	2	8
Q90473	Heat shock cognate 71 kDa protein OS=Danio rerio GN=hspa8 PE=2 SV=1 - [HSP7C_DANRE]	11.5852	8.63	120	2	4
P80724	Brain acid soluble protein 1 OS=Bos taurus GN=BASP1 PE=1 SV=3 - [BASP1_BOVIN]	11.2332	33.92	2	3	5
Q3T149	Heat shock protein beta-1 OS=Bos taurus GN=HSPB1 PE=2 SV=1 - [HSPB1_BOVIN]	10.707	24.88	6	3	3
Q2KIV9	Complement C1q subcomponent subunit B OS=Bos taurus GN=C1QB PE=1 SV=1 - [C1QB_BOVIN]	10.3689	11.74	1	2	2
Q7TMA5	Apolipoprotein B-100 OS=Rattus norvegicus GN=Apob PE=1 SV=1 - [APOB_RAT]	9.85228	1.86	2	1	7
P14779	Bifunctional P-450/NADPH-P450 reductase OS=Bacillus megaterium GN=cyp102A1 PE=1 SV=2 - [CPXB_BACME]	9.76645	10.2	1	2	8
P35059	Histone H4 OS=Acropora formosa PE=3 SV=2 - [H4_ACRFO]	9.72538	31.07	36	1	3
A1A4R1	Histone H2A type 2-C OS=Bos taurus GN=HIST2H2AC PE=2 SV=1 - [H2A2C_BOVIN]	9.38372	45.74	104	3	4
P29361	14-3-3 protein zeta/delta OS=Ovis aries GN=YWHAZ PE=1 SV=1 - [1433Z_SHEEP]	9.3401	5.71	4	1	1
P79385	Lactadherin OS=Sus scrofa GN=MFGE8 PE=1 SV=2 - [MFGM_PIG]	9.25262	3.67	1	1	1
Q5BJA5	Histone H2B 1/2 OS=Danio rerio GN=zgc:112234 PE=2 SV=3 - [H2B1_DANRE]	9.24204	26.61	34	1	3
Q9D2Q8	Protein S100-A14 OS=Mus musculus GN=S100a14 PE=2 SV=1 - [S10AE_MOUSE]	8.66696	28.85	3	2	2
Q58D62	Fetuin-B OS=Bos taurus GN=FETUB PE=2 SV=1 - [FETUB_BOVIN]	8.51946	7.24	1	2	3
P40918	Heat shock 70 kDa protein OS=Davidiella tassiana GN=HSP70 PE=1 SV=1 - [HSP70_DAVTA]	8.27651	9.18	7	1	3
P80021	ATP synthase subunit alpha, mitochondrial OS=Sus scrofa GN=ATP5A1 PE=1 SV=2 - [ATPA_PIG]	8.18928	10.67	7	3	4
P46193	Annexin A1 OS=Bos taurus GN=ANXA1 PE=2 SV=2 - [ANXA1_BOVIN]	8.06143	25.43	2	2	5
Q5NVM5	60 kDa heat shock protein, mitochondrial OS=Pongo abelii GN=HSPD1 PE=2 SV=1 - [CH60_PONAB]	7.97967	18.5	9	3	6
Q28554	Glyceraldehyde-3-phosphate dehydrogenase (Fragment) OS=Ovis aries GN=GAPDH PE=2 SV=4 - [G3P_SHEEP]	7.61158	10.87	6	1	2
Q8HZQ5	Ezrin OS=Oryctolagus cuniculus GN=EZR PE=1 SV=3 - [EZRI_RABIT]	7.54861	7.17	22	2	4
P82866	RNA-binding protein (Fragment) OS=Rana pipiens PE=1 SV=1 - [RNAB_RANPI]	7.50223	76.92	1	1	1
Q3MHN5	Vitamin D-binding protein OS=Bos taurus GN=GC PE=2 SV=1 - [VTDB_BOVIN]	7.25722	6.54	1	2	3
P53761	Phosphatidylcholine-sterol acyltransferase OS=Oryctolagus cuniculus GN=LCAT PE=2 SV=1 - [LCAT_RABIT]	7.14763	13.18	2	1	2
Q2KIG3	Carboxypeptidase B2 OS=Bos taurus GN=CPB2 PE=1 SV=1 - [CBPB2_BOVIN]	7.07207	8.27	1	1	2
P13602	Tubulin beta-2 chain OS=Xenopus laevis GN=tubb2 PE=2 SV=1 - [TBB2_XENLA]	6.98581	6.09	100	2	2
Q5E9R3	EH domain-containing protein 1 OS=Bos taurus GN=EHD1 PE=1 SV=1 - [EHD1_BOVIN]	6.86977	2.62	6	1	1
P08169	Cation-independent mannose-6-phosphate receptor OS=Bos taurus GN=IGF2R PE=1 SV=2 - [MPRI_BOVIN]	6.8213	1.48	1	1	4
P50448	Factor XIIa inhibitor OS=Bos taurus PE=1 SV=1 - [F12AI_BOVIN]	6.52313	7.05	1	1	1
A5A6N0	Keratin, type II cytoskeletal 7 OS=Pan troglodytes GN=KRT7 PE=2 SV=1 - [K2C7_PANTR]	6.4059	6.61	4	2	3
Q6IG04	Keratin, type II cytoskeletal 72 OS=Rattus norvegicus GN=Krt72 PE=3 SV=2 - [K2C72_RAT]	6.33633	9.42	8	1	3
P20757	Angiotensinogen OS=Ovis aries GN=AGT PE=1 SV=2 - [ANGT_SHEEP]	6.08898	5.67	1	2	2
P50449	Plasminogen activator inhibitor 1 OS=Neovison vison GN=SERPINE1 PE=2 SV=1 - [PAI1_NEOVI]	6.08278	14.25	2	1	2
Q3SX14	Gelsolin OS=Bos taurus GN=GSN PE=2 SV=1 - [GELS_BOVIN]	5.98999	3.28	5	1	2
P15357	Ubiquitin-40S ribosomal protein S27a OS=Drosophila melanogaster GN=RpS27A PE=1 SV=2 - [RS27A_DROME]	5.98845	24.36	28	1	3
P02594	Calmodulin OS=Electrophorus electricus GN=calm PE=2 SV=2 - [CALM_ELEEL]	5.93178	39.6	4	1	3
A7E3W2	Galectin-3-binding protein OS=Bos taurus GN=LGALS3BP PE=1 SV=1 - [LG3BP_BOVIN]	5.62714	1.98	1	1	1
P02672	Fibrinogen alpha chain OS=Bos taurus GN=FGA PE=1 SV=5 - [FIBA_BOVIN]	5.47259	7.8	1	1	3
Q0VCM5	Inter-alpha-trypsin inhibitor heavy chain H1 OS=Bos taurus GN=ITIH1 PE=2 SV=1 - [ITIH1_BOVIN]	4.77515	2.65	1	1	1
Q9UB37	Calmodulin-2 OS=Branchiostoma lanceolatum GN=CAM2 PE=2 SV=3 - [CALM2_BRALA]	4.71513	26.17	1	1	2
Q8N609	Translocating chain-associated membrane protein 1-like 1 OS=Homo sapiens GN=TRAM1L1 PE=2 SV=2 - [TR1L1_HUMAN]	4.47898	5.69	3	1	1
A6QNX5	Keratin, type II cytoskeletal 78 OS=Bos taurus GN=KRT78 PE=2 SV=1 - [K2C78_BOVIN]	4.38899	9.28	1	1	3
P68254	14-3-3 protein theta OS=Mus musculus GN=Ywhaq PE=1 SV=1 - [1433T_MOUSE]	4.1541	5.71	3	1	1
Q3MHR3	Dynein light chain 2, cytoplasmic OS=Bos taurus GN=DYNLL2 PE=3 SV=1 - [DYL2_BOVIN]	4.12806	55.06	4	1	2
O46375	Transthyretin OS=Bos taurus GN=TTR PE=1 SV=1 - [TTHY_BOVIN]	4.09782	10.2	1	1	1
P04004	Vitronectin OS=Homo sapiens GN=VTN PE=1 SV=1 - [VTNC_HUMAN]	3.9932	5.23	1	1	3
P68253	14-3-3 protein gamma (Fragments) OS=Ovis aries GN=YWHAG PE=1 SV=1 - [1433G_SHEEP]	3.94577	8.86	4	1	1
P61603	10 kDa heat shock protein, mitochondrial OS=Bos taurus GN=HSPE1 PE=3 SV=2 - [CH10_BOVIN]	3.93136	19.61	1	1	1
Q05424	Guanine nucleotide-binding protein alpha-2 subunit OS=Neurospora crassa (strain ATCC 24698 / 74-OR23-1A / CBS 708.71 / DSM 1257 / FGSC 987) GN=gna-2 PE=2 SV=1 - [GPA2_NEUCR]	3.90827	14.37	100	1	4
A2I7N3	Serpin A3-7 OS=Bos taurus GN=SERPINA3-7 PE=3 SV=1 - [SPA37_BOVIN]	3.53485	9.59	1	2	2
P08132	Annexin A4 OS=Sus scrofa GN=ANXA4 PE=1 SV=2 - [ANXA4_PIG]	3.45536	4.7	2	1	1
P30081	Chalcone synthase 7 OS=Glycine max GN=CHS7 PE=3 SV=1 - [CHS7_SOYBN]	3.40365	9.25	1	1	1
Q02077	Envelope glycoprotein (Fragment) OS=Feline leukemia virus (strain C/FS246) PE=3 SV=1 - [ENV_FLVCS]	3.28444	11.24	3	1	2
P26231	Catenin alpha-1 OS=Mus musculus GN=Ctnna1 PE=1 SV=1 - [CTNA1_MOUSE]	3.27377	2.87	4	1	2
Q6BMK0	Glyceraldehyde-3-phosphate dehydrogenase OS=Debaryomyces hansenii (strain ATCC 36239 / CBS 767 / JCM 1990 / NBRC 0083 / IGC 2968) GN=GPD PE=3 SV=1 - [G3P_DEBHA]	3.2117	9.55	17	1	2
Q9N3X8	Protein sidekick homolog OS=Caenorhabditis elegans GN=rig-4 PE=1 SV=2 - [SDK_CAEEL]	3.12268	1.76	1	1	2
P12799	Fibrinogen gamma-B chain OS=Bos taurus GN=FGG PE=1 SV=1 - [FIBG_BOVIN]	3.11023	6.76	1	1	2
Q92126	Potassium-transporting ATPase alpha chain 1 OS=Xenopus laevis GN=atp4a PE=2 SV=3 - [ATP4A_XENLA]	2.94465	5.33	32	1	3
Q16236	Nuclear factor erythroid 2-related factor 2 OS=Homo sapiens GN=NFE2L2 PE=1 SV=3 - [NF2L2_HUMAN]	2.92077	4.46	1	1	1
P06868	Plasminogen OS=Bos taurus GN=PLG PE=1 SV=2 - [PLMN_BOVIN]	2.89022	1.35	1	1	1
Q2V905	Transferrin receptor protein 1 OS=Equus caballus GN=TFRC PE=2 SV=1 - [TFR1_HORSE]	2.83588	2.48	1	1	1
Q3SZR3	Alpha-1-acid glycoprotein OS=Bos taurus GN=ORM1 PE=2 SV=1 - [A1AG_BOVIN]	2.81925	13.37	1	1	2
P60661	Myosin light polypeptide 6 OS=Bos taurus GN=MYL6 PE=2 SV=2 - [MYL6_BOVIN]	2.78142	8.61	4	1	1
Q02788	Collagen alpha-2(VI) chain OS=Mus musculus GN=Col6a2 PE=2 SV=3 - [CO6A2_MOUSE]	2.73076	1.93	1	1	1
O83110	Chaperone protein ClpB OS=Treponema pallidum (strain Nichols) GN=clpB PE=3 SV=1 - [CLPB_TREPA]	2.66742	1.48	1	1	1
Q660W4	Chaperone protein HtpG OS=Borrelia garinii (strain PBi) GN=htpG PE=3 SV=1 - [HTPG_BORGA]	2.65075	12.82	92	1	4
O55003	BCL2/adenovirus E1B 19 kDa protein-interacting protein 3 OS=Mus musculus GN=Bnip3 PE=1 SV=1 - [BNIP3_MOUSE]	2.60734	20.86	1	1	1
P09470	Angiotensin-converting enzyme OS=Mus musculus GN=Ace PE=1 SV=3 - [ACE_MOUSE]	2.59293	2.74	2	1	1
P01030	Complement C4 (Fragments) OS=Bos taurus GN=C4 PE=1 SV=2 - [CO4_BOVIN]	2.57474	0.98	1	1	1
O70456	14-3-3 protein sigma OS=Mus musculus GN=Sfn PE=1 SV=2 - [1433S_MOUSE]	2.29592	12.1	3	1	2
P01031	Complement C5 OS=Homo sapiens GN=C5 PE=1 SV=4 - [CO5_HUMAN]	2.17874	2.09	1	1	2
Q9PTY0	ATP synthase subunit beta, mitochondrial OS=Cyprinus carpio GN=atp5b PE=2 SV=1 - [ATPB_CYPCA]	2.04165	3.09	4	1	1
P01876	Ig alpha-1 chain C region OS=Homo sapiens GN=IGHA1 PE=1 SV=2 - [IGHA1_HUMAN]	2.02769	2.55	2	1	1
O00394	Alpha-1-antitrypsin (Fragment) OS=Chlorocebus aethiops GN=SERPINA1 PE=2 SV=1 - [A1AT_CHLAE]	2.02298	8.59	2	1	2
O93209	Pro-Pol polyprotein OS=Feline foamy virus GN=pol PE=3 SV=1 - [POL_FFV]	1.71931	3.37	3	1	2
A5WV69	Acyl-CoA-binding domain-containing protein 5-B OS=Danio rerio GN=acbd5b PE=3 SV=1 - [ACB5B_DANRE]	0	5.37	1	1	1
Q4R4N7	Neutral alpha-glucosidase AB OS=Macaca fascicularis GN=GANAB PE=2 SV=1 - [GANAB_MACFA]	0	7.73	2	1	3
C3KX34	DNA mismatch repair protein MutL OS=Clostridium botulinum (strain 657 / Type Ba4) GN=mutL PE=3 SV=1 - [MUTL_CLOB6]	0	3.75	1	1	1
P48820	E3 SUMO-protein ligase RanBP2 (Fragment) OS=Bos taurus GN=RANBP2 PE=2 SV=2 - [RBP2_BOVIN]	0	6.73	1	1	3
P21531	60S ribosomal protein L3 OS=Rattus norvegicus GN=Rpl3 PE=1 SV=3 - [RL3_RAT]	0	2.98	5	1	1

## Sheet: PTr2-EXO-2
	Sample 2. List of Proteins identified in PTr2 derived extracellular vesicles
Accession	Description	Score	Coverage	# Proteins	# Unique Peptides	# Peptides
Q7SIH1	Alpha-2-macroglobulin OS=Bos taurus GN=A2M PE=1 SV=2 - [A2MG_BOVIN]	1261.8	56.82	4	67	88
P02769	Serum albumin OS=Bos taurus GN=ALB PE=1 SV=4 - [ALBU_BOVIN]	1000.43	68.04	10	22	47
P12763	Alpha-2-HS-glycoprotein OS=Bos taurus GN=AHSG PE=1 SV=2 - [FETUA_BOVIN]	310.889	42.34	7	10	14
P04264	Keratin, type II cytoskeletal 1 OS=Homo sapiens GN=KRT1 PE=1 SV=6 - [K2C1_HUMAN]	309.339	57.45	25	35	45
Q2UVX4	Complement C3 OS=Bos taurus GN=C3 PE=1 SV=2 - [CO3_BOVIN]	289.048	38.95	7	35	45
P35747	Serum albumin OS=Equus caballus GN=ALB PE=1 SV=1 - [ALBU_HORSE]	284.679	40.53	12	9	30
P34955	Alpha-1-antiproteinase OS=Bos taurus GN=SERPINA1 PE=1 SV=1 - [A1AT_BOVIN]	269.07	43.75	9	22	27
P49064	Serum albumin OS=Felis catus GN=ALB PE=1 SV=1 - [ALBU_FELCA]	239.158	20.89	1	0	13
P35527	Keratin, type I cytoskeletal 9 OS=Homo sapiens GN=KRT9 PE=1 SV=3 - [K1C9_HUMAN]	224.075	68.7	2	26	33
P07589	Fibronectin OS=Bos taurus GN=FN1 PE=1 SV=4 - [FINC_BOVIN]	180.5	20.58	4	11	31
P08835	Serum albumin OS=Sus scrofa GN=ALB PE=1 SV=2 - [ALBU_PIG]	176.649	14.99	10	1	11
Q28522	Serum albumin (Fragment) OS=Macaca mulatta GN=ALB PE=2 SV=1 - [ALBU_MACMU]	176.647	31.67	2	0	17
Q3T052	Inter-alpha-trypsin inhibitor heavy chain H4 OS=Bos taurus GN=ITIH4 PE=1 SV=1 - [ITIH4_BOVIN]	155.188	50.44	4	19	27
P15497	Apolipoprotein A-I OS=Bos taurus GN=APOA1 PE=1 SV=3 - [APOA1_BOVIN]	154.295	70.19	9	1	24
P0DMA8	Apolipoprotein A-I OS=Pantholops hodgsonii GN=APOA1 PE=2 SV=1 - [APOA1_PANHO]	144.348	59.54	6	2	18
P49822	Serum albumin OS=Canis familiaris GN=ALB PE=1 SV=3 - [ALBU_CANFA]	141.106	22.53	10	1	13
P01966	Hemoglobin subunit alpha OS=Bos taurus GN=HBA PE=1 SV=2 - [HBA_BOVIN]	137.993	83.1	61	6	11
P02081	Hemoglobin fetal subunit beta OS=Bos taurus PE=1 SV=1 - [HBBF_BOVIN]	135.158	87.59	145	7	13
P13645	Keratin, type I cytoskeletal 10 OS=Homo sapiens GN=KRT10 PE=1 SV=6 - [K1C10_HUMAN]	134.438	41.61	58	15	26
P45886	Actin-3, muscle-specific OS=Bactrocera dorsalis PE=2 SV=1 - [ACT3_BACDO]	133.557	42.29	62	1	12
P02768	Serum albumin OS=Homo sapiens GN=ALB PE=1 SV=2 - [ALBU_HUMAN]	122.613	22.99	2	1	12
P48975	Actin, cytoplasmic 1 OS=Cricetulus griseus GN=ACTB PE=3 SV=1 - [ACTB_CRIGR]	120.243	63.47	55	6	16
Q29443	Serotransferrin OS=Bos taurus GN=TF PE=2 SV=1 - [TRFE_BOVIN]	109.104	40.06	9	14	21
P35908	Keratin, type II cytoskeletal 2 epidermal OS=Homo sapiens GN=KRT2 PE=1 SV=2 - [K22E_HUMAN]	106.522	41.63	10	12	22
P02751	Fibronectin OS=Homo sapiens GN=FN1 PE=1 SV=4 - [FINC_HUMAN]	104.556	14.38	1	4	23
P56652	Inter-alpha-trypsin inhibitor heavy chain H3 OS=Bos taurus GN=ITIH3 PE=1 SV=2 - [ITIH3_BOVIN]	98.654	28.4	7	15	15
Q3SZ57	Alpha-fetoprotein OS=Bos taurus GN=AFP PE=2 SV=1 - [FETA_BOVIN]	94.0509	30.16	7	10	16
Q5R4N8	Alpha-2-macroglobulin OS=Pongo abelii GN=A2M PE=2 SV=1 - [A2MG_PONAB]	92.7174	7.73	5	1	9
P02582	Actin-1 OS=Zea mays GN=ACT1 PE=3 SV=1 - [ACT1_MAIZE]	88.3138	19.73	15	1	6
P07996	Thrombospondin-1 OS=Homo sapiens GN=THBS1 PE=1 SV=2 - [TSP1_HUMAN]	87.2793	21.11	7	5	18
P0DMA9	Apolipoprotein A-I OS=Physeter catodon GN=APOA1 PE=2 SV=1 - [APOA1_PHYCD]	81.4275	47.17	6	1	15
P81644	Apolipoprotein A-II OS=Bos taurus GN=APOA2 PE=1 SV=2 - [APOA2_BOVIN]	80.5916	59	1	4	5
P97279	Inter-alpha-trypsin inhibitor heavy chain H2 OS=Mesocricetus auratus GN=ITIH2 PE=1 SV=1 - [ITIH2_MESAU]	70.584	9.62	3	1	6
P02676	Fibrinogen beta chain OS=Bos taurus GN=FGB PE=1 SV=2 - [FIBB_BOVIN]	58.4114	33.12	1	9	11
Q03247	Apolipoprotein E OS=Bos taurus GN=APOE PE=2 SV=1 - [APOE_BOVIN]	55.292	36.39	7	6	8
Q61703	Inter-alpha-trypsin inhibitor heavy chain H2 OS=Mus musculus GN=Itih2 PE=1 SV=1 - [ITIH2_MOUSE]	54.8463	8.67	5	2	7
P35441	Thrombospondin-1 OS=Mus musculus GN=Thbs1 PE=1 SV=1 - [TSP1_MOUSE]	52.5656	21.45	6	2	17
D2HC77	Apolipoprotein A-I OS=Ailuropoda melanoleuca GN=APOA1 PE=2 SV=1 - [APOA1_AILME]	52.2064	32.33	9	2	8
P02533	Keratin, type I cytoskeletal 14 OS=Homo sapiens GN=KRT14 PE=1 SV=4 - [K1C14_HUMAN]	51.6319	34.75	76	6	16
P28800	Alpha-2-antiplasmin OS=Bos taurus GN=SERPINF2 PE=1 SV=2 - [A2AP_BOVIN]	47.7566	32.93	1	7	9
Q3MHN5	Vitamin D-binding protein OS=Bos taurus GN=GC PE=2 SV=1 - [VTDB_BOVIN]	47.5349	13.08	1	4	6
P02538	Keratin, type II cytoskeletal 6A OS=Homo sapiens GN=KRT6A PE=1 SV=3 - [K2C6A_HUMAN]	47.001	26.06	11	3	15
P04259	Keratin, type II cytoskeletal 6B OS=Homo sapiens GN=KRT6B PE=1 SV=5 - [K2C6B_HUMAN]	46.5787	24.47	10	1	13
P13647	Keratin, type II cytoskeletal 5 OS=Homo sapiens GN=KRT5 PE=1 SV=3 - [K2C5_HUMAN]	46.4929	23.22	7	4	15
P08779	Keratin, type I cytoskeletal 16 OS=Homo sapiens GN=KRT16 PE=1 SV=4 - [K1C16_HUMAN]	46.2398	37.63	67	3	15
Q3SX14	Gelsolin OS=Bos taurus GN=GSN PE=2 SV=1 - [GELS_BOVIN]	46.0397	17.65	6	5	8
Q2KJF1	Alpha-1B-glycoprotein OS=Bos taurus GN=A1BG PE=1 SV=1 - [A1BG_BOVIN]	46.0153	25.45	1	6	8
Q58D62	Fetuin-B OS=Bos taurus GN=FETUB PE=2 SV=1 - [FETUB_BOVIN]	44.229	11.89	1	4	4
P69905	Hemoglobin subunit alpha OS=Homo sapiens GN=HBA1 PE=1 SV=2 - [HBA_HUMAN]	42.8355	62.68	92	1	6
Q258K2	Myosin-9 OS=Canis familiaris GN=MYH9 PE=2 SV=1 - [MYH9_CANFA]	40.1229	7.96	11	8	11
P07355	Annexin A2 OS=Homo sapiens GN=ANXA2 PE=1 SV=2 - [ANXA2_HUMAN]	37.7511	35.99	10	8	9
P22131	Actin-1 OS=Phytophthora infestans GN=ACTA PE=2 SV=1 - [ACT1_PHYIN]	37.3093	20.74	30	1	6
P97277	Alpha-1-antitrypsin OS=Mesocricetus auratus PE=2 SV=1 - [A1AT_MESAU]	36.075	9.44	11	2	4
P0DM92	Apolipoprotein A-I (Fragment) OS=Panthera tigris altaica GN=APOA1 PE=2 SV=1 - [APOA1_PANTA]	35.2301	42.38	5	1	6
Q0VCM5	Inter-alpha-trypsin inhibitor heavy chain H1 OS=Bos taurus GN=ITIH1 PE=2 SV=1 - [ITIH1_BOVIN]	34.419	13.69	5	5	6
P19035	Apolipoprotein C-III OS=Bos taurus GN=APOC3 PE=1 SV=2 - [APOC3_BOVIN]	33.064	35.42	2	3	3
Q6IG01	Keratin, type II cytoskeletal 1b OS=Rattus norvegicus GN=Krt77 PE=3 SV=1 - [K2C1B_RAT]	32.2987	16.38	5	1	6
O75077	Disintegrin and metalloproteinase domain-containing protein 23 OS=Homo sapiens GN=ADAM23 PE=1 SV=1 - [ADA23_HUMAN]	28.9557	16.23	1	1	5
P23142	Fibulin-1 OS=Homo sapiens GN=FBLN1 PE=1 SV=4 - [FBLN1_HUMAN]	28.6398	11.52	4	5	7
P08537	Tubulin alpha chain OS=Xenopus laevis GN=tuba PE=2 SV=2 - [TBA_XENLA]	28.1338	30.07	111	1	9
Q3ZCJ7	Tubulin alpha-1C chain OS=Bos taurus GN=TUBA1C PE=1 SV=1 - [TBA1C_BOVIN]	27.0752	30.07	94	1	9
P13549	Elongation factor 1-alpha, somatic form OS=Xenopus laevis GN=eef1as PE=2 SV=1 - [EF1A0_XENLA]	25.2761	19.91	85	5	6
P83704	Apolipoprotein A-II OS=Equus caballus GN=APOA2 PE=1 SV=1 - [APOA2_HORSE]	24.75	48.68	5	4	4
P04114	Apolipoprotein B-100 OS=Homo sapiens GN=APOB PE=1 SV=2 - [APOB_HUMAN]	24.5935	4.21	1	2	14
P05787	Keratin, type II cytoskeletal 8 OS=Homo sapiens GN=KRT8 PE=1 SV=7 - [K2C8_HUMAN]	24.3654	18.84	21	2	8
P00761	Trypsin OS=Sus scrofa PE=1 SV=1 - [TRYP_PIG]	23.8546	25.11	3	4	5
P08728	Keratin, type I cytoskeletal 19 OS=Bos taurus GN=KRT19 PE=2 SV=1 - [K1C19_BOVIN]	23.2593	15.79	54	3	6
Q0VCM0	Protein S100-A16 OS=Bos taurus GN=S100A16 PE=3 SV=1 - [S10AG_BOVIN]	22.8182	53.4	1	2	4
Q28085	Complement factor H OS=Bos taurus GN=CFH PE=1 SV=3 - [CFAH_BOVIN]	22.7255	6.55	1	5	8
P27425	Serotransferrin OS=Equus caballus GN=TF PE=2 SV=1 - [TRFE_HORSE]	22.3898	11.76	8	1	5
Q7TMA5	Apolipoprotein B-100 OS=Rattus norvegicus GN=Apob PE=1 SV=1 - [APOB_RAT]	22.0577	4.2	2	1	15
P20757	Angiotensinogen OS=Ovis aries GN=AGT PE=1 SV=2 - [ANGT_SHEEP]	21.8836	16.39	1	4	5
P14779	Bifunctional P-450/NADPH-P450 reductase OS=Bacillus megaterium GN=cyp102A1 PE=1 SV=2 - [CPXB_BACME]	21.1828	13.63	1	5	10
Q10758	Keratin, type II cytoskeletal 8 OS=Rattus norvegicus GN=Krt8 PE=1 SV=3 - [K2C8_RAT]	20.761	20.29	22	1	9
P17697	Clusterin OS=Bos taurus GN=CLU PE=1 SV=1 - [CLUS_BOVIN]	20.7493	19.36	4	4	7
P00355	Glyceraldehyde-3-phosphate dehydrogenase OS=Sus scrofa GN=GAPDH PE=1 SV=4 - [G3P_PIG]	19.9721	28.23	6	2	4
P26182	Actin OS=Achlya bisexualis PE=3 SV=1 - [ACT_ACHBI]	19.5174	14.89	7	1	3
P08727	Keratin, type I cytoskeletal 19 OS=Homo sapiens GN=KRT19 PE=1 SV=4 - [K1C19_HUMAN]	17.3328	11.25	54	1	5
A1A4R1	Histone H2A type 2-C OS=Bos taurus GN=HIST2H2AC PE=2 SV=1 - [H2A2C_BOVIN]	16.9227	45.74	104	3	4
Q2KIG3	Carboxypeptidase B2 OS=Bos taurus GN=CPB2 PE=1 SV=1 - [CBPB2_BOVIN]	16.7547	16.31	1	1	3
O02659	Mannose-binding protein C OS=Bos taurus GN=MBL PE=2 SV=1 - [MBL2_BOVIN]	15.5905	19.28	1	3	4
P82866	RNA-binding protein (Fragment) OS=Rana pipiens PE=1 SV=1 - [RNAB_RANPI]	15.1833	76.92	1	1	1
P01030	Complement C4 (Fragments) OS=Bos taurus GN=C4 PE=1 SV=2 - [CO4_BOVIN]	14.5887	11.09	1	3	5
Q29482	Clusterin OS=Equus caballus GN=CLU PE=2 SV=1 - [CLUS_HORSE]	14.305	19.15	2	2	4
P79385	Lactadherin OS=Sus scrofa GN=MFGE8 PE=1 SV=2 - [MFGM_PIG]	13.6309	3.67	1	1	1
Q07954	Prolow-density lipoprotein receptor-related protein 1 OS=Homo sapiens GN=LRP1 PE=1 SV=2 - [LRP1_HUMAN]	13.3694	11.22	3	5	21
P81187	Complement factor B OS=Bos taurus GN=CFB PE=1 SV=2 - [CFAB_BOVIN]	12.8305	7.62	1	3	3
Q2EN75	Protein S100-A6 OS=Sus scrofa GN=S100A6 PE=3 SV=1 - [S10A6_PIG]	12.3419	40	1	2	3
A7E3W2	Galectin-3-binding protein OS=Bos taurus GN=LGALS3BP PE=1 SV=1 - [LG3BP_BOVIN]	11.8422	5.95	1	2	3
Q90473	Heat shock cognate 71 kDa protein OS=Danio rerio GN=hspa8 PE=2 SV=1 - [HSP7C_DANRE]	11.5852	11.09	121	3	5
P80724	Brain acid soluble protein 1 OS=Bos taurus GN=BASP1 PE=1 SV=3 - [BASP1_BOVIN]	11.2332	37	2	3	6
P02672	Fibrinogen alpha chain OS=Bos taurus GN=FGA PE=1 SV=5 - [FIBA_BOVIN]	11.136	7.8	1	2	3
Q3T149	Heat shock protein beta-1 OS=Bos taurus GN=HSPB1 PE=2 SV=1 - [HSPB1_BOVIN]	10.707	24.88	6	3	3
Q2KIV9	Complement C1q subcomponent subunit B OS=Bos taurus GN=C1QB PE=1 SV=1 - [C1QB_BOVIN]	10.3689	14.17	1	3	3
Q5E9R3	EH domain-containing protein 1 OS=Bos taurus GN=EHD1 PE=1 SV=1 - [EHD1_BOVIN]	10.3077	2.62	6	1	1
P08169	Cation-independent mannose-6-phosphate receptor OS=Bos taurus GN=IGF2R PE=1 SV=2 - [MPRI_BOVIN]	10.0889	3.88	1	1	8
Q9NFZ6	Tubulin beta-2 chain OS=Echinococcus multilocularis GN=TUB-2 PE=3 SV=1 - [TBB2_ECHMU]	10.0118	15.73	100	2	4
P35059	Histone H4 OS=Acropora formosa PE=3 SV=2 - [H4_ACRFO]	9.72538	31.07	37	2	3
P29361	14-3-3 protein zeta/delta OS=Ovis aries GN=YWHAZ PE=1 SV=1 - [1433Z_SHEEP]	9.3401	5.71	4	1	1
Q63041	Alpha-1-macroglobulin OS=Rattus norvegicus GN=A1m PE=1 SV=1 - [A1M_RAT]	9.28058	6.27	2	1	5
Q5BJA5	Histone H2B 1/2 OS=Danio rerio GN=zgc:112234 PE=2 SV=3 - [H2B1_DANRE]	9.24204	43.55	34	1	4
P50448	Factor XIIa inhibitor OS=Bos taurus PE=1 SV=1 - [F12AI_BOVIN]	9.14734	7.05	1	1	2
P47855	C->U-editing enzyme APOBEC-1 OS=Oryctolagus cuniculus GN=APOBEC1 PE=1 SV=1 - [ABEC1_RABIT]	8.98302	7.63	1	1	1
A5A6N0	Keratin, type II cytoskeletal 7 OS=Pan troglodytes GN=KRT7 PE=2 SV=1 - [K2C7_PANTR]	8.7843	8.96	17	2	4
Q9D2Q8	Protein S100-A14 OS=Mus musculus GN=S100a14 PE=2 SV=1 - [S10AE_MOUSE]	8.66696	28.85	3	2	2
Q0AYI5	tRNA pseudouridine synthase B OS=Syntrophomonas wolfei subsp. wolfei (strain DSM 2245B / Goettingen) GN=truB PE=3 SV=1 - [TRUB_SYNWW]	8.58009	4.35	33	1	2
Q97FT3	Carbamoyl-phosphate synthase large chain OS=Clostridium acetobutylicum (strain ATCC 824 / DSM 792 / JCM 1419 / LMG 5710 / VKM B-1787) GN=carB PE=3 SV=1 - [CARB_CLOAB]	8.46365	4.51	1	1	5
A2I7N3	Serpin A3-7 OS=Bos taurus GN=SERPINA3-7 PE=3 SV=1 - [SPA37_BOVIN]	8.34005	17.75	1	3	5
P80021	ATP synthase subunit alpha, mitochondrial OS=Sus scrofa GN=ATP5A1 PE=1 SV=2 - [ATPA_PIG]	8.18928	10.67	7	3	4
P46193	Annexin A1 OS=Bos taurus GN=ANXA1 PE=2 SV=2 - [ANXA1_BOVIN]	8.06143	34.97	2	2	7
P62833	Ras-related protein Rap-1A OS=Bos taurus GN=RAP1A PE=1 SV=1 - [RAP1A_BOVIN]	8.00287	29.35	11	2	3
Q28107	Coagulation factor V OS=Bos taurus GN=F5 PE=1 SV=1 - [FA5_BOVIN]	7.99618	3.35	1	2	4
P63038	60 kDa heat shock protein, mitochondrial OS=Mus musculus GN=Hspd1 PE=1 SV=1 - [CH60_MOUSE]	7.97967	20.77	9	3	7
Q8HZQ5	Ezrin OS=Oryctolagus cuniculus GN=EZR PE=1 SV=3 - [EZRI_RABIT]	7.54861	8.19	19	2	5
P02110	Hemoglobin subunit beta OS=Tachyglossus aculeatus aculeatus GN=HBB PE=1 SV=2 - [HBB_TACAC]	7.49629	12.93	1	1	2
Q3SZV7	Hemopexin OS=Bos taurus GN=HPX PE=2 SV=1 - [HEMO_BOVIN]	7.45032	10.68	1	1	2
P53761	Phosphatidylcholine-sterol acyltransferase OS=Oryctolagus cuniculus GN=LCAT PE=2 SV=1 - [LCAT_RABIT]	7.14763	13.18	2	1	2
P00735	Prothrombin OS=Bos taurus GN=F2 PE=1 SV=2 - [THRB_BOVIN]	6.99205	8.16	6	2	5
A6QNX5	Keratin, type II cytoskeletal 78 OS=Bos taurus GN=KRT78 PE=2 SV=1 - [K2C78_BOVIN]	6.70537	17.61	1	1	5
Q14CN4	Keratin, type II cytoskeletal 72 OS=Homo sapiens GN=KRT72 PE=1 SV=2 - [K2C72_HUMAN]	6.44765	8.22	8	1	3
Q4PG15	SWR1-complex protein 4 OS=Ustilago maydis (strain 521 / FGSC 9021) GN=SWC4 PE=3 SV=1 - [SWC4_USTMA]	6.33574	12.03	1	1	3
P79335	Plasminogen activator inhibitor 1 OS=Sus scrofa GN=SERPINE1 PE=2 SV=1 - [PAI1_PIG]	6.08278	17.41	2	1	3
P04004	Vitronectin OS=Homo sapiens GN=VTN PE=1 SV=1 - [VTNC_HUMAN]	6.03663	9.41	1	1	4
P62983	Ubiquitin-40S ribosomal protein S27a OS=Mus musculus GN=Rps27a PE=1 SV=2 - [RS27A_MOUSE]	5.98845	32.05	28	1	4
P02594	Calmodulin OS=Electrophorus electricus GN=calm PE=2 SV=2 - [CALM_ELEEL]	5.93178	39.6	4	1	3
P00358	Glyceraldehyde-3-phosphate dehydrogenase 2 OS=Saccharomyces cerevisiae (strain ATCC 204508 / S288c) GN=TDH2 PE=1 SV=3 - [G3P2_YEAST]	5.8364	25.3	17	1	4
B3PGN4	1,4-alpha-glucan branching enzyme GlgB OS=Cellvibrio japonicus (strain Ueda107) GN=glgB PE=3 SV=1 - [GLGB_CELJU]	5.75925	1.49	1	1	1
Q49WI3	Probable quinol oxidase subunit 1 OS=Staphylococcus saprophyticus subsp. saprophyticus (strain ATCC 15305 / DSM 20229) GN=qoxB PE=3 SV=1 - [QOX1_STAS1]	5.7383	17.52	1	1	3
Q29116	Tenascin OS=Sus scrofa GN=TNC PE=1 SV=1 - [TENA_PIG]	5.64396	5.33	1	1	7
Q28065	C4b-binding protein alpha chain OS=Bos taurus GN=C4BPA PE=2 SV=1 - [C4BPA_BOVIN]	5.59393	7.87	1	1	4
P03951	Coagulation factor XI OS=Homo sapiens GN=F11 PE=1 SV=1 - [FA11_HUMAN]	5.49609	8.48	1	1	3
A5E1Y3	Mitochondrial outer membrane protein IML2 OS=Lodderomyces elongisporus (strain ATCC 11503 / CBS 2605 / JCM 1781 / NBRC 1676 / NRRL YB-4239) GN=IML2 PE=3 SV=1 - [IML2_LODEL]	5.46429	4.31	2	1	3
P06868	Plasminogen OS=Bos taurus GN=PLG PE=1 SV=2 - [PLMN_BOVIN]	5.38057	7.39	1	1	4
Q3TLI0	Trafficking protein particle complex subunit 10 OS=Mus musculus GN=Trappc10 PE=1 SV=2 - [TPC10_MOUSE]	5.32822	0.71	1	1	1
P12799	Fibrinogen gamma-B chain OS=Bos taurus GN=FGG PE=1 SV=1 - [FIBG_BOVIN]	5.163	11.49	1	1	4
P06684	Complement C5 OS=Mus musculus GN=C5 PE=1 SV=2 - [CO5_MOUSE]	5.08349	5.24	1	1	4
Q6L3D3	30S ribosomal protein S15, chloroplastic OS=Saccharum hybrid GN=rps15-A PE=3 SV=1 - [RR15_SACHY]	5.03304	21.79	1	1	1
O70159	Alpha-2-HS-glycoprotein OS=Cavia porcellus GN=AHSG PE=2 SV=1 - [FETUA_CAVPO]	4.8089	3.91	1	1	2
Q9UB37	Calmodulin-2 OS=Branchiostoma lanceolatum GN=CAM2 PE=2 SV=3 - [CALM2_BRALA]	4.71513	26.17	1	1	2
A2AQ07	Tubulin beta-1 chain OS=Mus musculus GN=Tubb1 PE=1 SV=1 - [TBB1_MOUSE]	4.70855	7.76	2	1	2
Q5E9E3	Complement C1q subcomponent subunit A OS=Bos taurus GN=C1QA PE=2 SV=1 - [C1QA_BOVIN]	4.60218	19.67	1	1	2
Q8N609	Translocating chain-associated membrane protein 1-like 1 OS=Homo sapiens GN=TRAM1L1 PE=2 SV=2 - [TR1L1_HUMAN]	4.47898	19.51	3	1	3
Q21XK2	Methionine import ATP-binding protein MetN OS=Rhodoferax ferrireducens (strain DSM 15236 / ATCC BAA-621 / T118) GN=metN PE=3 SV=1 - [METN_RHOFD]	4.45033	12.64	1	1	2
A6LNG3	Aspartate--tRNA ligase OS=Thermosipho melanesiensis (strain BI429 / DSM 12029) GN=aspS PE=3 SV=1 - [SYD_THEM4]	4.38206	8.09	1	1	2
P15311	Ezrin OS=Homo sapiens GN=EZR PE=1 SV=4 - [EZRI_HUMAN]	4.23049	5.29	20	1	4
Q9BXJ4	Complement C1q tumor necrosis factor-related protein 3 OS=Homo sapiens GN=C1QTNF3 PE=1 SV=1 - [C1QT3_HUMAN]	4.17735	10.16	2	1	1
P68254	14-3-3 protein theta OS=Mus musculus GN=Ywhaq PE=1 SV=1 - [1433T_MOUSE]	4.1541	5.71	3	1	1
Q95M17	Acidic mammalian chitinase OS=Bos taurus GN=CHIA PE=1 SV=1 - [CHIA_BOVIN]	4.14277	12.5	1	1	2
Q3MHR3	Dynein light chain 2, cytoplasmic OS=Bos taurus GN=DYNLL2 PE=3 SV=1 - [DYL2_BOVIN]	4.12806	60.67	4	1	3
O46375	Transthyretin OS=Bos taurus GN=TTR PE=1 SV=1 - [TTHY_BOVIN]	4.09782	10.2	1	1	1
Q45388	Protein tex OS=Bordetella pertussis (strain Tohama I / ATCC BAA-589 / NCTC 13251) GN=tex PE=4 SV=2 - [TEX_BORPE]	4.08163	2.65	1	1	2
O00394	Alpha-1-antitrypsin (Fragment) OS=Chlorocebus aethiops GN=SERPINA1 PE=2 SV=1 - [A1AT_CHLAE]	4.04523	8.59	2	1	2
P68253	14-3-3 protein gamma (Fragments) OS=Ovis aries GN=YWHAG PE=1 SV=1 - [1433G_SHEEP]	3.94577	8.86	4	1	1
P61603	10 kDa heat shock protein, mitochondrial OS=Bos taurus GN=HSPE1 PE=3 SV=2 - [CH10_BOVIN]	3.93136	19.61	1	1	1
Q72NG6	50S ribosomal protein L22 OS=Leptospira interrogans serogroup Icterohaemorrhagiae serovar copenhageni (strain Fiocruz L1-130) GN=rplV PE=3 SV=1 - [RL22_LEPIC]	3.91423	17.27	2	1	2
A8MTJ3	Guanine nucleotide-binding protein G(t) subunit alpha-3 OS=Homo sapiens GN=GNAT3 PE=2 SV=2 - [GNAT3_HUMAN]	3.90827	22.88	100	1	8
P08898	Histone H3 OS=Caenorhabditis elegans GN=his-2 PE=1 SV=4 - [H3_CAEEL]	3.88483	23.53	2	1	1
Q55E54	Coronin-B OS=Dictyostelium discoideum GN=corB PE=1 SV=1 - [COROB_DICDI]	3.85715	4.99	1	1	2
O08653	Telomerase protein component 1 OS=Rattus norvegicus GN=Tep1 PE=1 SV=1 - [TEP1_RAT]	3.8296	4.68	1	1	5
P04186	Complement factor B OS=Mus musculus GN=Cfb PE=1 SV=2 - [CFAB_MOUSE]	3.67747	7.88	5	1	3
Q197C5	Uncharacterized protein 035R OS=Invertebrate iridescent virus 3 GN=IIV3-035R PE=4 SV=1 - [VF179_IIV3]	3.6354	9.2	1	1	6
Q1ATM0	Methylenetetrahydrofolate--tRNA-(uracil-5-)-methyltransferase TrmFO OS=Rubrobacter xylanophilus (strain DSM 9941 / NBRC 16129) GN=trmFO PE=3 SV=1 - [TRMFO_RUBXD]	3.59683	1.57	1	1	1
P13214	Annexin A4 OS=Bos taurus GN=ANXA4 PE=1 SV=2 - [ANXA4_BOVIN]	3.45536	8.46	2	1	2
P30081	Chalcone synthase 7 OS=Glycine max GN=CHS7 PE=3 SV=1 - [CHS7_SOYBN]	3.40365	9.25	1	1	1
Q9V0L2	Aspartate aminotransferase OS=Pyrococcus abyssi (strain GE5 / Orsay) GN=aspC PE=3 SV=1 - [AAT_PYRAB]	3.27871	5.66	1	1	1
P26231	Catenin alpha-1 OS=Mus musculus GN=Ctnna1 PE=1 SV=1 - [CTNA1_MOUSE]	3.27377	6.95	4	1	4
Q03103	Endoplasmic oxidoreductin-1 OS=Saccharomyces cerevisiae (strain ATCC 204508 / S288c) GN=ERO1 PE=1 SV=1 - [ERO1_YEAST]	3.09397	4.97	1	1	1
P02452	Collagen alpha-1(I) chain OS=Homo sapiens GN=COL1A1 PE=1 SV=5 - [CO1A1_HUMAN]	3.00848	7.72	5	1	4
P27112	Potassium-transporting ATPase alpha chain 1 OS=Oryctolagus cuniculus GN=ATP4A PE=2 SV=3 - [ATP4A_RABIT]	2.94465	5.51	32	1	3
P46563	Fructose-bisphosphate aldolase 2 OS=Caenorhabditis elegans GN=aldo-2 PE=2 SV=1 - [ALF2_CAEEL]	2.84632	17.21	1	1	3
Q2V905	Transferrin receptor protein 1 OS=Equus caballus GN=TFRC PE=2 SV=1 - [TFR1_HORSE]	2.83588	2.48	1	1	1
Q3SZR3	Alpha-1-acid glycoprotein OS=Bos taurus GN=ORM1 PE=2 SV=1 - [A1AG_BOVIN]	2.81925	19.31	1	2	3
Q5I149	I-Kappa-B like protein G1 OS=Microplitis demolitor bracovirus (isolate Webb) GN=G3 PE=3 SV=1 - [IKBG1_MDBVW]	2.79111	21.02	1	1	1
P60661	Myosin light polypeptide 6 OS=Bos taurus GN=MYL6 PE=2 SV=2 - [MYL6_BOVIN]	2.78142	8.61	4	1	1
Q04861	Nuclear factor NF-kappa-B p105 subunit OS=Gallus gallus GN=NFKB1 PE=2 SV=2 - [NFKB1_CHICK]	2.75969	5.39	1	1	2
Q58941	UPF0219 protein MJ1546 OS=Methanocaldococcus jannaschii (strain ATCC 43067 / DSM 2661 / JAL-1 / JCM 10045 / NBRC 100440) GN=MJ1546 PE=3 SV=3 - [Y1546_METJA]	2.73849	6.67	1	1	1
Q02788	Collagen alpha-2(VI) chain OS=Mus musculus GN=Col6a2 PE=2 SV=3 - [CO6A2_MOUSE]	2.73076	3.09	1	1	2
Q5XXR3	Rho guanine nucleotide exchange factor 6 OS=Rattus norvegicus GN=Arhgef6 PE=2 SV=1 - [ARHG6_RAT]	2.70115	6.74	3	1	2
O83110	Chaperone protein ClpB OS=Treponema pallidum (strain Nichols) GN=clpB PE=3 SV=1 - [CLPB_TREPA]	2.66742	6.26	1	1	2
Q0A738	Chaperone protein HtpG OS=Alkalilimnicola ehrlichii (strain ATCC BAA-1101 / DSM 17681 / MLHE-1) GN=htpG PE=3 SV=1 - [HTPG_ALKEH]	2.65075	19.33	92	1	6
P21702	Prolactin-3D1 OS=Rattus norvegicus GN=Prl3d1 PE=2 SV=1 - [PR3D1_RAT]	2.63591	11.74	1	1	1
P84825	Bradykinin OS=Ascaphus truei PE=1 SV=1 - [BRK1_ASCTR]	2.60868	100	12	1	1
A9KHL4	Argininosuccinate synthase OS=Clostridium phytofermentans (strain ATCC 700394 / DSM 18823 / ISDg) GN=argG PE=3 SV=1 - [ASSY_CLOPH]	2.57354	21.87	1	1	4
P11216	Glycogen phosphorylase, brain form OS=Homo sapiens GN=PYGB PE=1 SV=5 - [PYGB_HUMAN]	2.51162	14.47	18	1	6
P37802	Transgelin-2 OS=Homo sapiens GN=TAGLN2 PE=1 SV=3 - [TAGL2_HUMAN]	2.43892	5.53	3	1	1
P18902	Retinol-binding protein 4 OS=Bos taurus GN=RBP4 PE=1 SV=1 - [RET4_BOVIN]	2.4195	6.01	1	1	1
Q2LE37	Apolipoprotein M OS=Sus scrofa GN=APOM PE=2 SV=1 - [APOM_PIG]	2.34317	10.64	1	1	1
B7VKM5	Flagellar L-ring protein OS=Vibrio splendidus (strain LGP32) GN=flgH PE=3 SV=1 - [FLGH_VIBSL]	2.34083	5.81	1	1	1
O70456	14-3-3 protein sigma OS=Mus musculus GN=Sfn PE=1 SV=2 - [1433S_MOUSE]	2.29592	12.1	3	1	2
Q0APU5	Anthranilate phosphoribosyltransferase OS=Maricaulis maris (strain MCS10) GN=trpD PE=3 SV=1 - [TRPD_MARMM]	2.22789	3.83	1	1	1
Q9GLP0	Integrin beta-1 OS=Sus scrofa GN=ITGB1 PE=2 SV=1 - [ITB1_PIG]	2.13956	17.17	13	1	8
Q8F0S9	Thiamine-monophosphate kinase OS=Leptospira interrogans serogroup Icterohaemorrhagiae serovar Lai (strain 56601) GN=thiL PE=3 SV=1 - [THIL_LEPIN]	2.13549	14.33	1	1	2
Q9PTY0	ATP synthase subunit beta, mitochondrial OS=Cyprinus carpio GN=atp5b PE=2 SV=1 - [ATPB_CYPCA]	2.04165	5.41	4	1	2
P01876	Ig alpha-1 chain C region OS=Homo sapiens GN=IGHA1 PE=1 SV=2 - [IGHA1_HUMAN]	2.02769	2.55	2	1	1
O60112	Uncharacterized Rab geranylgeranyltransferase C15C4.03 OS=Schizosaccharomyces pombe (strain 972 / ATCC 24843) GN=SPBC15C4.03 PE=3 SV=1 - [YG63_SCHPO]	1.94237	1.53	1	1	1
Q6CWC2	Lysophospholipase NTE1 OS=Kluyveromyces lactis (strain ATCC 8585 / CBS 2359 / DSM 70799 / NBRC 1267 / NRRL Y-1140 / WM37) GN=NTE1 PE=3 SV=1 - [NTE1_KLULA]	1.91695	3.33	1	1	3
Q1RKH7	RNA polymerase sigma factor RpoD OS=Rickettsia bellii (strain RML369-C) GN=rpoD PE=3 SV=1 - [RPOD_RICBR]	1.79126	4.68	1	1	2
Q3Y5Z3	Adiponectin OS=Bos taurus GN=ADIPOQ PE=1 SV=1 - [ADIPO_BOVIN]	1.76541	7.92	1	1	2
Q5SLU5	Ribonuclease HII OS=Thermus thermophilus (strain HB8 / ATCC 27634 / DSM 579) GN=rnhB PE=3 SV=1 - [RNH2_THET8]	1.73391	3.45	1	1	1
P62871	Guanine nucleotide-binding protein G(I)/G(S)/G(T) subunit beta-1 OS=Bos taurus GN=GNB1 PE=1 SV=3 - [GBB1_BOVIN]	1.70755	13.82	13	1	2
A4H6F7	Ribosome biogenesis protein BOP1 homolog OS=Leishmania braziliensis GN=LbrM11_V2.0090 PE=3 SV=1 - [BOP1_LEIBR]	0	7.94	1	1	2
Q38858	Calreticulin-2 OS=Arabidopsis thaliana GN=CRT2 PE=1 SV=3 - [CALR2_ARATH]	0	8.73	1	1	2
P79403	Neutral alpha-glucosidase AB OS=Sus scrofa GN=GANAB PE=1 SV=1 - [GANAB_PIG]	0	11.23	2	1	4
P17931	Galectin-3 OS=Homo sapiens GN=LGALS3 PE=1 SV=5 - [LEG3_HUMAN]	0	21.2	1	1	2
Q3ZCW2	Galectin-related protein OS=Homo sapiens GN=LGALSL PE=1 SV=2 - [LEGL_HUMAN]	0	20.35	2	1	1
B4K982	Lateral signaling target protein 2 homolog OS=Drosophila mojavensis GN=GI24295 PE=3 SV=1 - [LST2_DROMO]	0	3.71	1	1	1
Q8NCN5	Pyruvate dehydrogenase phosphatase regulatory subunit, mitochondrial OS=Homo sapiens GN=PDPR PE=1 SV=2 - [PDPR_HUMAN]	0	10.81	1	1	4
O15067	Phosphoribosylformylglycinamidine synthase OS=Homo sapiens GN=PFAS PE=1 SV=4 - [PUR4_HUMAN]	0	2.47	1	1	2
Q213J3	Ribulose bisphosphate carboxylase OS=Rhodopseudomonas palustris (strain BisB18) GN=cbbM PE=3 SV=1 - [RBL2_RHOPB]	0	19.09	1	1	3
A7TF50	Restriction of telomere capping protein 4 OS=Vanderwaltozyma polyspora (strain ATCC 22028 / DSM 70294) GN=RTC4 PE=3 SV=1 - [RTC4_VANPO]	0	13.66	1	1	2
P81113	Snaclec alboaggregin-A subunit beta OS=Cryptelytrops albolabris PE=1 SV=1 - [SLA3_CRYAB]	0	28.8	1	1	2
A6T2D1	Proline--tRNA ligase OS=Janthinobacterium sp. (strain Marseille) GN=proS PE=3 SV=1 - [SYP_JANMA]	0	11.96	1	1	2
P42868	Urease accessory protein UreD OS=Yersinia enterocolitica GN=ureD PE=3 SV=1 - [URED_YEREN]	0	10.46	2	1	1
Q18079	Uncharacterized protein C18B2.1 OS=Caenorhabditis elegans GN=C18B2.1 PE=4 SV=1 - [YXT1_CAEEL]	0	17.45	1	1	3

## Sheet: PTr2-EXO-3
	Sample 3. List of Proteins identified in PTr2 derived extracellular vesicles
Accession	Description	Score	Coverage	# Proteins	# Unique Peptides	# Peptides
Q7SIH1	Alpha-2-macroglobulin OS=Bos taurus GN=A2M PE=1 SV=2 - [A2MG_BOVIN]	1568.18	56.82	5	68	89
P02769	Serum albumin OS=Bos taurus GN=ALB PE=1 SV=4 - [ALBU_BOVIN]	1497.4	69.85	12	22	49
P12763	Alpha-2-HS-glycoprotein OS=Bos taurus GN=AHSG PE=1 SV=2 - [FETUA_BOVIN]	363.337	43.45	7	12	15
Q2UVX4	Complement C3 OS=Bos taurus GN=C3 PE=1 SV=2 - [CO3_BOVIN]	359.998	39.61	7	35	47
P35747	Serum albumin OS=Equus caballus GN=ALB PE=1 SV=1 - [ALBU_HORSE]	357.659	40.53	13	8	30
P04264	Keratin, type II cytoskeletal 1 OS=Homo sapiens GN=KRT1 PE=1 SV=6 - [K2C1_HUMAN]	333.683	57.45	26	34	45
P34955	Alpha-1-antiproteinase OS=Bos taurus GN=SERPINA1 PE=1 SV=1 - [A1AT_BOVIN]	323.99	43.75	9	22	27
P49064	Serum albumin OS=Felis catus GN=ALB PE=1 SV=1 - [ALBU_FELCA]	272.829	20.89	1	0	13
P08835	Serum albumin OS=Sus scrofa GN=ALB PE=1 SV=2 - [ALBU_PIG]	240.389	16.64	12	1	12
P35527	Keratin, type I cytoskeletal 9 OS=Homo sapiens GN=KRT9 PE=1 SV=3 - [K1C9_HUMAN]	237.071	69.98	2	26	34
Q28522	Serum albumin (Fragment) OS=Macaca mulatta GN=ALB PE=2 SV=1 - [ALBU_MACMU]	193.106	31.67	4	0	17
P07589	Fibronectin OS=Bos taurus GN=FN1 PE=1 SV=4 - [FINC_BOVIN]	186.645	21.95	4	11	33
P02081	Hemoglobin fetal subunit beta OS=Bos taurus PE=1 SV=1 - [HBBF_BOVIN]	180.448	87.59	110	6	13
P49822	Serum albumin OS=Canis familiaris GN=ALB PE=1 SV=3 - [ALBU_CANFA]	174.672	22.53	10	1	13
P01966	Hemoglobin subunit alpha OS=Bos taurus GN=HBA PE=1 SV=2 - [HBA_BOVIN]	173.661	83.1	58	5	11
P15497	Apolipoprotein A-I OS=Bos taurus GN=APOA1 PE=1 SV=3 - [APOA1_BOVIN]	168.337	70.19	9	1	24
Q3T052	Inter-alpha-trypsin inhibitor heavy chain H4 OS=Bos taurus GN=ITIH4 PE=1 SV=1 - [ITIH4_BOVIN]	160.385	50.44	2	17	27
P0DMA8	Apolipoprotein A-I OS=Pantholops hodgsonii GN=APOA1 PE=2 SV=1 - [APOA1_PANHO]	156.75	59.54	6	2	18
P53501	Actin-57B OS=Drosophila melanogaster GN=Act57B PE=1 SV=1 - [ACT3_DROME]	152.898	57.98	61	1	14
P02768	Serum albumin OS=Homo sapiens GN=ALB PE=1 SV=2 - [ALBU_HUMAN]	140.609	22.99	2	1	12
P13645	Keratin, type I cytoskeletal 10 OS=Homo sapiens GN=KRT10 PE=1 SV=6 - [K1C10_HUMAN]	134.438	46.23	58	15	27
P48975	Actin, cytoplasmic 1 OS=Cricetulus griseus GN=ACTB PE=3 SV=1 - [ACTB_CRIGR]	130.405	63.47	56	6	16
Q3SZ57	Alpha-fetoprotein OS=Bos taurus GN=AFP PE=2 SV=1 - [FETA_BOVIN]	118.133	30.16	7	10	16
Q5R4N8	Alpha-2-macroglobulin OS=Pongo abelii GN=A2M PE=2 SV=1 - [A2MG_PONAB]	116.136	7.73	5	1	9
P35908	Keratin, type II cytoskeletal 2 epidermal OS=Homo sapiens GN=KRT2 PE=1 SV=2 - [K22E_HUMAN]	112.485	41.63	10	12	22
Q29443	Serotransferrin OS=Bos taurus GN=TF PE=2 SV=1 - [TRFE_BOVIN]	109.104	42.19	9	15	23
Q9Y707	Actin-2 OS=Suillus bovinus GN=ACT2 PE=2 SV=1 - [ACT2_SUIBO]	108.935	36.27	34	1	10
P0C542	Actin-7 OS=Oryza sativa subsp. indica GN=ACT7 PE=3 SV=1 - [ACT7_ORYSI]	108.697	21.54	13	1	5
P02582	Actin-1 OS=Zea mays GN=ACT1 PE=3 SV=1 - [ACT1_MAIZE]	105.184	27.73	15	1	7
P02751	Fibronectin OS=Homo sapiens GN=FN1 PE=1 SV=4 - [FINC_HUMAN]	104.556	15.26	1	3	24
P56652	Inter-alpha-trypsin inhibitor heavy chain H3 OS=Bos taurus GN=ITIH3 PE=1 SV=2 - [ITIH3_BOVIN]	103.805	28.4	7	15	15
P81644	Apolipoprotein A-II OS=Bos taurus GN=APOA2 PE=1 SV=2 - [APOA2_BOVIN]	95.3023	59	1	4	5
P07996	Thrombospondin-1 OS=Homo sapiens GN=THBS1 PE=1 SV=2 - [TSP1_HUMAN]	87.2793	21.11	2	5	18
P0DMA9	Apolipoprotein A-I OS=Physeter catodon GN=APOA1 PE=2 SV=1 - [APOA1_PHYCD]	83.0677	47.17	6	1	15
O35090	Serum albumin OS=Meriones unguiculatus GN=ALB PE=2 SV=1 - [ALBU_MERUN]	77.5771	13.96	9	1	6
P97279	Inter-alpha-trypsin inhibitor heavy chain H2 OS=Mesocricetus auratus GN=ITIH2 PE=1 SV=1 - [ITIH2_MESAU]	73.7444	9.62	2	1	6
Q3MHN5	Vitamin D-binding protein OS=Bos taurus GN=GC PE=2 SV=1 - [VTDB_BOVIN]	58.6902	13.08	1	4	6
P02676	Fibrinogen beta chain OS=Bos taurus GN=FGB PE=1 SV=2 - [FIBB_BOVIN]	58.4114	33.12	1	9	11
Q61703	Inter-alpha-trypsin inhibitor heavy chain H2 OS=Mus musculus GN=Itih2 PE=1 SV=1 - [ITIH2_MOUSE]	58.0067	8.67	3	1	7
Q03247	Apolipoprotein E OS=Bos taurus GN=APOE PE=2 SV=1 - [APOE_BOVIN]	55.292	36.39	7	6	8
D2HC77	Apolipoprotein A-I OS=Ailuropoda melanoleuca GN=APOA1 PE=2 SV=1 - [APOA1_AILME]	54.2053	32.33	9	2	8
P35441	Thrombospondin-1 OS=Mus musculus GN=Thbs1 PE=1 SV=1 - [TSP1_MOUSE]	52.5656	21.45	1	2	17
P02533	Keratin, type I cytoskeletal 14 OS=Homo sapiens GN=KRT14 PE=1 SV=4 - [K1C14_HUMAN]	51.6319	34.75	76	6	16
P69905	Hemoglobin subunit alpha OS=Homo sapiens GN=HBA1 PE=1 SV=2 - [HBA_HUMAN]	51.3993	62.68	95	1	6
Q58D62	Fetuin-B OS=Bos taurus GN=FETUB PE=2 SV=1 - [FETUB_BOVIN]	49.8037	11.89	1	4	4
Q3SX14	Gelsolin OS=Bos taurus GN=GSN PE=2 SV=1 - [GELS_BOVIN]	48.9759	23.12	6	5	9
P28800	Alpha-2-antiplasmin OS=Bos taurus GN=SERPINF2 PE=1 SV=2 - [A2AP_BOVIN]	47.7566	32.93	1	7	9
P02538	Keratin, type II cytoskeletal 6A OS=Homo sapiens GN=KRT6A PE=1 SV=3 - [K2C6A_HUMAN]	47.001	26.06	9	4	15
P13647	Keratin, type II cytoskeletal 5 OS=Homo sapiens GN=KRT5 PE=1 SV=3 - [K2C5_HUMAN]	46.4929	23.22	7	4	15
P08779	Keratin, type I cytoskeletal 16 OS=Homo sapiens GN=KRT16 PE=1 SV=4 - [K1C16_HUMAN]	46.2398	37.63	67	3	15
Q2KJF1	Alpha-1B-glycoprotein OS=Bos taurus GN=A1BG PE=1 SV=1 - [A1BG_BOVIN]	46.0153	25.45	1	6	8
Q258K2	Myosin-9 OS=Canis familiaris GN=MYH9 PE=2 SV=1 - [MYH9_CANFA]	44.387	10.31	11	8	14
P0DM92	Apolipoprotein A-I (Fragment) OS=Panthera tigris altaica GN=APOA1 PE=2 SV=1 - [APOA1_PANTA]	43.4377	42.38	5	1	6
P22131	Actin-1 OS=Phytophthora infestans GN=ACTA PE=2 SV=1 - [ACT1_PHYIN]	40.2677	25.8	40	1	7
P00761	Trypsin OS=Sus scrofa PE=1 SV=1 - [TRYP_PIG]	40.0249	25.11	3	4	5
P07355	Annexin A2 OS=Homo sapiens GN=ANXA2 PE=1 SV=2 - [ANXA2_HUMAN]	37.7511	35.99	10	8	9
P97277	Alpha-1-antitrypsin OS=Mesocricetus auratus PE=2 SV=1 - [A1AT_MESAU]	36.075	9.44	11	2	4
Q0VCM5	Inter-alpha-trypsin inhibitor heavy chain H1 OS=Bos taurus GN=ITIH1 PE=2 SV=1 - [ITIH1_BOVIN]	34.419	13.69	5	5	6
P19035	Apolipoprotein C-III OS=Bos taurus GN=APOC3 PE=1 SV=2 - [APOC3_BOVIN]	33.064	63.54	2	3	4
Q6IG01	Keratin, type II cytoskeletal 1b OS=Rattus norvegicus GN=Krt77 PE=3 SV=1 - [K2C1B_RAT]	32.2987	16.38	5	1	6
P14779	Bifunctional P-450/NADPH-P450 reductase OS=Bacillus megaterium GN=cyp102A1 PE=1 SV=2 - [CPXB_BACME]	29.2015	13.63	1	4	10
P23142	Fibulin-1 OS=Homo sapiens GN=FBLN1 PE=1 SV=4 - [FBLN1_HUMAN]	28.6398	11.52	4	4	7
P20757	Angiotensinogen OS=Ovis aries GN=AGT PE=1 SV=2 - [ANGT_SHEEP]	28.1354	19.12	1	4	6
P08537	Tubulin alpha chain OS=Xenopus laevis GN=tuba PE=2 SV=2 - [TBA_XENLA]	28.1338	30.07	111	1	9
P83704	Apolipoprotein A-II OS=Equus caballus GN=APOA2 PE=1 SV=1 - [APOA2_HORSE]	27.5489	48.68	5	4	4
Q3ZCJ7	Tubulin alpha-1C chain OS=Bos taurus GN=TUBA1C PE=1 SV=1 - [TBA1C_BOVIN]	27.0752	30.07	94	1	9
P13549	Elongation factor 1-alpha, somatic form OS=Xenopus laevis GN=eef1as PE=2 SV=1 - [EF1A0_XENLA]	25.2761	19.91	85	5	6
P17697	Clusterin OS=Bos taurus GN=CLU PE=1 SV=1 - [CLUS_BOVIN]	25.1629	19.36	4	4	7
P04114	Apolipoprotein B-100 OS=Homo sapiens GN=APOB PE=1 SV=2 - [APOB_HUMAN]	24.5935	4.97	1	2	16
P05787	Keratin, type II cytoskeletal 8 OS=Homo sapiens GN=KRT8 PE=1 SV=7 - [K2C8_HUMAN]	24.3654	18.84	21	2	8
P08728	Keratin, type I cytoskeletal 19 OS=Bos taurus GN=KRT19 PE=2 SV=1 - [K1C19_BOVIN]	23.2593	15.79	54	3	6
Q0VCM0	Protein S100-A16 OS=Bos taurus GN=S100A16 PE=3 SV=1 - [S10AG_BOVIN]	22.8182	53.4	1	2	4
Q28085	Complement factor H OS=Bos taurus GN=CFH PE=1 SV=3 - [CFAH_BOVIN]	22.7255	6.55	1	5	8
P27425	Serotransferrin OS=Equus caballus GN=TF PE=2 SV=1 - [TRFE_HORSE]	22.3898	11.76	8	1	5
Q7TMA5	Apolipoprotein B-100 OS=Rattus norvegicus GN=Apob PE=1 SV=1 - [APOB_RAT]	22.0577	4.66	2	1	16
Q2KIV9	Complement C1q subcomponent subunit B OS=Bos taurus GN=C1QB PE=1 SV=1 - [C1QB_BOVIN]	22.0235	19.84	1	3	4
Q10758	Keratin, type II cytoskeletal 8 OS=Rattus norvegicus GN=Krt8 PE=1 SV=3 - [K2C8_RAT]	20.761	20.29	22	1	9
A1A4R1	Histone H2A type 2-C OS=Bos taurus GN=HIST2H2AC PE=2 SV=1 - [H2A2C_BOVIN]	20.4051	45.74	104	3	4
P00355	Glyceraldehyde-3-phosphate dehydrogenase OS=Sus scrofa GN=GAPDH PE=1 SV=4 - [G3P_PIG]	19.9721	34.83	6	2	5
P01972	Hemoglobin subunit alpha-1/2 OS=Odocoileus virginianus virginianus PE=1 SV=1 - [HBA_ODOVI]	19.2872	27.66	11	1	5
P08727	Keratin, type I cytoskeletal 19 OS=Homo sapiens GN=KRT19 PE=1 SV=4 - [K1C19_HUMAN]	17.3328	11.25	54	1	5
Q2KIG3	Carboxypeptidase B2 OS=Bos taurus GN=CPB2 PE=1 SV=1 - [CBPB2_BOVIN]	16.7547	16.31	1	1	3
O02659	Mannose-binding protein C OS=Bos taurus GN=MBL PE=2 SV=1 - [MBL2_BOVIN]	15.5905	19.28	1	3	4
Q96EF9	Zinc fingers and homeoboxes protein 1, isoform 2 OS=Homo sapiens GN=ZHX1-C8orf76 PE=2 SV=1 - [ZHX1R_HUMAN]	15.5549	5.48	2	1	2
P82866	RNA-binding protein (Fragment) OS=Rana pipiens PE=1 SV=1 - [RNAB_RANPI]	15.1833	76.92	1	1	1
P01030	Complement C4 (Fragments) OS=Bos taurus GN=C4 PE=1 SV=2 - [CO4_BOVIN]	14.5887	11.09	1	3	5
Q29482	Clusterin OS=Equus caballus GN=CLU PE=2 SV=1 - [CLUS_HORSE]	14.305	19.15	2	2	4
P02110	Hemoglobin subunit beta OS=Tachyglossus aculeatus aculeatus GN=HBB PE=1 SV=2 - [HBB_TACAC]	14.2134	12.93	1	1	2
P79385	Lactadherin OS=Sus scrofa GN=MFGE8 PE=1 SV=2 - [MFGM_PIG]	13.6309	3.67	1	1	1
Q07954	Prolow-density lipoprotein receptor-related protein 1 OS=Homo sapiens GN=LRP1 PE=1 SV=2 - [LRP1_HUMAN]	13.3694	13.56	3	5	27
P81187	Complement factor B OS=Bos taurus GN=CFB PE=1 SV=2 - [CFAB_BOVIN]	12.8305	7.62	1	3	3
Q2EN75	Protein S100-A6 OS=Sus scrofa GN=S100A6 PE=3 SV=1 - [S10A6_PIG]	12.3419	40	1	2	3
A7E3W2	Galectin-3-binding protein OS=Bos taurus GN=LGALS3BP PE=1 SV=1 - [LG3BP_BOVIN]	11.8422	5.95	1	2	3
Q90473	Heat shock cognate 71 kDa protein OS=Danio rerio GN=hspa8 PE=2 SV=1 - [HSP7C_DANRE]	11.5852	13.41	121	3	6
P80724	Brain acid soluble protein 1 OS=Bos taurus GN=BASP1 PE=1 SV=3 - [BASP1_BOVIN]	11.2332	37	2	3	6
P02672	Fibrinogen alpha chain OS=Bos taurus GN=FGA PE=1 SV=5 - [FIBA_BOVIN]	11.136	7.8	1	2	3
Q3T149	Heat shock protein beta-1 OS=Bos taurus GN=HSPB1 PE=2 SV=1 - [HSPB1_BOVIN]	10.707	24.88	6	3	3
Q4L330	5-methyltetrahydropteroyltriglutamate--homocysteine methyltransferase OS=Staphylococcus haemolyticus (strain JCSC1435) GN=metE PE=3 SV=1 - [METE_STAHJ]	10.4526	5.61	1	1	2
Q9NZN3	EH domain-containing protein 3 OS=Homo sapiens GN=EHD3 PE=1 SV=2 - [EHD3_HUMAN]	10.3077	8.04	6	1	2
P08169	Cation-independent mannose-6-phosphate receptor OS=Bos taurus GN=IGF2R PE=1 SV=2 - [MPRI_BOVIN]	10.0889	3.88	1	1	8
Q9NFZ6	Tubulin beta-2 chain OS=Echinococcus multilocularis GN=TUB-2 PE=3 SV=1 - [TBB2_ECHMU]	10.0118	15.73	100	2	4
P35059	Histone H4 OS=Acropora formosa PE=3 SV=2 - [H4_ACRFO]	9.72538	31.07	37	2	3
P29361	14-3-3 protein zeta/delta OS=Ovis aries GN=YWHAZ PE=1 SV=1 - [1433Z_SHEEP]	9.3401	5.71	4	1	1
P00735	Prothrombin OS=Bos taurus GN=F2 PE=1 SV=2 - [THRB_BOVIN]	9.29862	8.16	6	2	5
Q63041	Alpha-1-macroglobulin OS=Rattus norvegicus GN=A1m PE=1 SV=1 - [A1M_RAT]	9.28058	8.73	2	1	6
Q5BJA5	Histone H2B 1/2 OS=Danio rerio GN=zgc:112234 PE=2 SV=3 - [H2B1_DANRE]	9.24204	43.55	34	1	4
P50448	Factor XIIa inhibitor OS=Bos taurus PE=1 SV=1 - [F12AI_BOVIN]	9.14734	7.05	1	1	2
P47855	C->U-editing enzyme APOBEC-1 OS=Oryctolagus cuniculus GN=APOBEC1 PE=1 SV=1 - [ABEC1_RABIT]	8.98302	7.63	1	1	1
A5A6N0	Keratin, type II cytoskeletal 7 OS=Pan troglodytes GN=KRT7 PE=2 SV=1 - [K2C7_PANTR]	8.7843	8.96	17	2	4
Q9D2Q8	Protein S100-A14 OS=Mus musculus GN=S100a14 PE=2 SV=1 - [S10AE_MOUSE]	8.66696	28.85	3	2	2
Q0AYI5	tRNA pseudouridine synthase B OS=Syntrophomonas wolfei subsp. wolfei (strain DSM 2245B / Goettingen) GN=truB PE=3 SV=1 - [TRUB_SYNWW]	8.58009	4.35	33	1	2
Q97FT3	Carbamoyl-phosphate synthase large chain OS=Clostridium acetobutylicum (strain ATCC 824 / DSM 792 / JCM 1419 / LMG 5710 / VKM B-1787) GN=carB PE=3 SV=1 - [CARB_CLOAB]	8.46365	4.51	1	1	5
A2I7N3	Serpin A3-7 OS=Bos taurus GN=SERPINA3-7 PE=3 SV=1 - [SPA37_BOVIN]	8.34005	17.75	1	3	5
Q92030	Sodium/potassium-transporting ATPase subunit alpha-1 OS=Anguilla anguilla GN=atp1a1 PE=2 SV=1 - [AT1A1_ANGAN]	8.27783	7.63	32	1	4
P80021	ATP synthase subunit alpha, mitochondrial OS=Sus scrofa GN=ATP5A1 PE=1 SV=2 - [ATPA_PIG]	8.18928	10.67	7	3	4
P46193	Annexin A1 OS=Bos taurus GN=ANXA1 PE=2 SV=2 - [ANXA1_BOVIN]	8.06143	34.97	2	2	7
P62833	Ras-related protein Rap-1A OS=Bos taurus GN=RAP1A PE=1 SV=1 - [RAP1A_BOVIN]	8.00287	29.35	11	2	3
Q28107	Coagulation factor V OS=Bos taurus GN=F5 PE=1 SV=1 - [FA5_BOVIN]	7.99618	5.88	1	2	6
P63038	60 kDa heat shock protein, mitochondrial OS=Mus musculus GN=Hspd1 PE=1 SV=1 - [CH60_MOUSE]	7.97967	20.77	9	3	7
Q8HZQ5	Ezrin OS=Oryctolagus cuniculus GN=EZR PE=1 SV=3 - [EZRI_RABIT]	7.54861	8.19	22	3	5
A5E1Y3	Mitochondrial outer membrane protein IML2 OS=Lodderomyces elongisporus (strain ATCC 11503 / CBS 2605 / JCM 1781 / NBRC 1676 / NRRL YB-4239) GN=IML2 PE=3 SV=1 - [IML2_LODEL]	7.49667	7.29	2	1	4
Q3SZV7	Hemopexin OS=Bos taurus GN=HPX PE=2 SV=1 - [HEMO_BOVIN]	7.45032	10.68	1	1	2
P53761	Phosphatidylcholine-sterol acyltransferase OS=Oryctolagus cuniculus GN=LCAT PE=2 SV=1 - [LCAT_RABIT]	7.14763	13.18	2	1	2
Q17VU7	Chaperone protein HtpG OS=Helicobacter acinonychis (strain Sheeba) GN=htpG PE=3 SV=1 - [HTPG_HELAH]	7.08815	13.37	92	1	5
Q5E9E3	Complement C1q subcomponent subunit A OS=Bos taurus GN=C1QA PE=2 SV=1 - [C1QA_BOVIN]	6.77977	19.67	1	2	2
A6QNX5	Keratin, type II cytoskeletal 78 OS=Bos taurus GN=KRT78 PE=2 SV=1 - [K2C78_BOVIN]	6.70537	17.61	1	1	5
Q14CN4	Keratin, type II cytoskeletal 72 OS=Homo sapiens GN=KRT72 PE=1 SV=2 - [K2C72_HUMAN]	6.44765	8.22	8	1	3
Q4PG15	SWR1-complex protein 4 OS=Ustilago maydis (strain 521 / FGSC 9021) GN=SWC4 PE=3 SV=1 - [SWC4_USTMA]	6.33574	12.03	1	1	3
P79335	Plasminogen activator inhibitor 1 OS=Sus scrofa GN=SERPINE1 PE=2 SV=1 - [PAI1_PIG]	6.08278	17.41	2	1	3
P04004	Vitronectin OS=Homo sapiens GN=VTN PE=1 SV=1 - [VTNC_HUMAN]	6.03663	9.41	1	1	4
P62184	Calmodulin OS=Renilla reniformis PE=1 SV=2 - [CALM_RENRE]	6.01653	39.6	3	1	3
P62983	Ubiquitin-40S ribosomal protein S27a OS=Mus musculus GN=Rps27a PE=1 SV=2 - [RS27A_MOUSE]	5.98845	32.05	28	1	4
Q9ZBR9	D-alanine--D-alanine ligase OS=Streptomyces coelicolor (strain ATCC BAA-471 / A3(2) / M145) GN=ddl PE=3 SV=1 - [DDL_STRCO]	5.93195	20.31	1	1	3
Q6FSM4	Glyceraldehyde-3-phosphate dehydrogenase 2 OS=Candida glabrata (strain ATCC 2001 / CBS 138 / JCM 3761 / NBRC 0622 / NRRL Y-65) GN=GPD2 PE=3 SV=1 - [G3P2_CANGA]	5.8364	29.22	17	1	4
Q29116	Tenascin OS=Sus scrofa GN=TNC PE=1 SV=1 - [TENA_PIG]	5.64396	7.04	1	1	9
Q28065	C4b-binding protein alpha chain OS=Bos taurus GN=C4BPA PE=2 SV=1 - [C4BPA_BOVIN]	5.59393	10.98	1	1	5
P03951	Coagulation factor XI OS=Homo sapiens GN=F11 PE=1 SV=1 - [FA11_HUMAN]	5.49609	8.48	1	1	3
P06868	Plasminogen OS=Bos taurus GN=PLG PE=1 SV=2 - [PLMN_BOVIN]	5.38057	7.39	1	1	4
Q3TLI0	Trafficking protein particle complex subunit 10 OS=Mus musculus GN=Trappc10 PE=1 SV=2 - [TPC10_MOUSE]	5.32822	0.71	1	1	1
P12799	Fibrinogen gamma-B chain OS=Bos taurus GN=FGG PE=1 SV=1 - [FIBG_BOVIN]	5.163	19.59	1	1	5
P06684	Complement C5 OS=Mus musculus GN=C5 PE=1 SV=2 - [CO5_MOUSE]	5.08349	5.89	1	1	5
Q6L3D3	30S ribosomal protein S15, chloroplastic OS=Saccharum hybrid GN=rps15-A PE=3 SV=1 - [RR15_SACHY]	5.03304	21.79	1	1	1
O70159	Alpha-2-HS-glycoprotein OS=Cavia porcellus GN=AHSG PE=2 SV=1 - [FETUA_CAVPO]	4.8089	3.91	1	1	2
Q9UB37	Calmodulin-2 OS=Branchiostoma lanceolatum GN=CAM2 PE=2 SV=3 - [CALM2_BRALA]	4.71513	26.17	1	1	2
A2AQ07	Tubulin beta-1 chain OS=Mus musculus GN=Tubb1 PE=1 SV=1 - [TBB1_MOUSE]	4.70855	7.76	2	1	2
Q8N609	Translocating chain-associated membrane protein 1-like 1 OS=Homo sapiens GN=TRAM1L1 PE=2 SV=2 - [TR1L1_HUMAN]	4.47898	19.51	3	1	3
Q21XK2	Methionine import ATP-binding protein MetN OS=Rhodoferax ferrireducens (strain DSM 15236 / ATCC BAA-621 / T118) GN=metN PE=3 SV=1 - [METN_RHOFD]	4.45033	12.64	1	1	2
A6LNG3	Aspartate--tRNA ligase OS=Thermosipho melanesiensis (strain BI429 / DSM 12029) GN=aspS PE=3 SV=1 - [SYD_THEM4]	4.38206	11.53	1	1	3
Q9BXJ4	Complement C1q tumor necrosis factor-related protein 3 OS=Homo sapiens GN=C1QTNF3 PE=1 SV=1 - [C1QT3_HUMAN]	4.17735	10.16	2	1	1
P68254	14-3-3 protein theta OS=Mus musculus GN=Ywhaq PE=1 SV=1 - [1433T_MOUSE]	4.1541	11.84	3	1	2
Q95M17	Acidic mammalian chitinase OS=Bos taurus GN=CHIA PE=1 SV=1 - [CHIA_BOVIN]	4.14277	12.5	1	1	2
Q3MHR3	Dynein light chain 2, cytoplasmic OS=Bos taurus GN=DYNLL2 PE=3 SV=1 - [DYL2_BOVIN]	4.12806	60.67	4	1	3
O46375	Transthyretin OS=Bos taurus GN=TTR PE=1 SV=1 - [TTHY_BOVIN]	4.09782	25.85	1	1	2
Q45388	Protein tex OS=Bordetella pertussis (strain Tohama I / ATCC BAA-589 / NCTC 13251) GN=tex PE=4 SV=2 - [TEX_BORPE]	4.08163	2.65	1	1	2
P68253	14-3-3 protein gamma (Fragments) OS=Ovis aries GN=YWHAG PE=1 SV=1 - [1433G_SHEEP]	3.94577	8.86	4	1	1
P61603	10 kDa heat shock protein, mitochondrial OS=Bos taurus GN=HSPE1 PE=3 SV=2 - [CH10_BOVIN]	3.93136	19.61	1	1	1
A8MTJ3	Guanine nucleotide-binding protein G(t) subunit alpha-3 OS=Homo sapiens GN=GNAT3 PE=2 SV=2 - [GNAT3_HUMAN]	3.90827	22.88	100	1	8
P08898	Histone H3 OS=Caenorhabditis elegans GN=his-2 PE=1 SV=4 - [H3_CAEEL]	3.88483	23.53	2	1	1
Q55E54	Coronin-B OS=Dictyostelium discoideum GN=corB PE=1 SV=1 - [COROB_DICDI]	3.85715	4.99	1	1	2
P04186	Complement factor B OS=Mus musculus GN=Cfb PE=1 SV=2 - [CFAB_MOUSE]	3.67747	8.8	5	1	5
Q197C5	Uncharacterized protein 035R OS=Invertebrate iridescent virus 3 GN=IIV3-035R PE=4 SV=1 - [VF179_IIV3]	3.6354	9.2	1	1	6
Q1ATM0	Methylenetetrahydrofolate--tRNA-(uracil-5-)-methyltransferase TrmFO OS=Rubrobacter xylanophilus (strain DSM 9941 / NBRC 16129) GN=trmFO PE=3 SV=1 - [TRMFO_RUBXD]	3.59683	1.57	1	1	1
P09975	Protein Ycf2 OS=Marchantia polymorpha GN=ycf2 PE=3 SV=1 - [YCF2_MARPO]	3.49996	6.98	1	1	7
P08132	Annexin A4 OS=Sus scrofa GN=ANXA4 PE=1 SV=2 - [ANXA4_PIG]	3.45536	13.17	2	1	2
B3EAE7	Translation initiation factor IF-2 OS=Geobacter lovleyi (strain ATCC BAA-1151 / DSM 17278 / SZ) GN=infB PE=3 SV=1 - [IF2_GEOLS]	3.40139	8.11	1	1	3
P26231	Catenin alpha-1 OS=Mus musculus GN=Ctnna1 PE=1 SV=1 - [CTNA1_MOUSE]	3.27377	10.26	4	1	5
Q4P647	FACT complex subunit POB3 OS=Ustilago maydis (strain 521 / FGSC 9021) GN=POB3 PE=3 SV=1 - [POB3_USTMA]	3.2623	19.53	1	1	3
C0R200	Phosphate acyltransferase OS=Brachyspira hyodysenteriae (strain ATCC 49526 / WA1) GN=plsX PE=3 SV=1 - [PLSX_BRAHW]	3.25635	22.71	1	1	3
Q5LLN0	Maf-like protein SPO3892 OS=Ruegeria pomeroyi (strain ATCC 700808 / DSM 15171 / DSS-3) GN=SPO3892 PE=3 SV=1 - [Y3892_RUEPO]	3.19991	20.1	1	1	1
P16954	1,4-alpha-glucan branching enzyme GlgB OS=Synechococcus elongatus (strain PCC 7942) GN=glgB PE=1 SV=2 - [GLGB_SYNE7]	3.01169	4.52	1	1	1
P02452	Collagen alpha-1(I) chain OS=Homo sapiens GN=COL1A1 PE=1 SV=5 - [CO1A1_HUMAN]	3.00848	7.72	5	1	4
A2YCI3	Putative cellulose synthase-like protein D5 OS=Oryza sativa subsp. indica GN=CSLD5 PE=3 SV=1 - [CSLD5_ORYSI]	2.96066	6.82	2	1	2
Q8B0H2	Matrix protein OS=Vesicular stomatitis Indiana virus (strain 94GUB Central America) GN=M PE=1 SV=1 - [MATRX_VSIVC]	2.92217	16.59	1	1	1
P46563	Fructose-bisphosphate aldolase 2 OS=Caenorhabditis elegans GN=aldo-2 PE=2 SV=1 - [ALF2_CAEEL]	2.84632	17.21	1	1	3
Q8K9Z7	Carbamoyl-phosphate synthase large chain OS=Buchnera aphidicola subsp. Schizaphis graminum (strain Sg) GN=carB PE=3 SV=3 - [CARB_BUCAP]	2.84236	4.83	1	1	3
Q2V905	Transferrin receptor protein 1 OS=Equus caballus GN=TFRC PE=2 SV=1 - [TFR1_HORSE]	2.83588	2.48	1	1	1
Q3SZR3	Alpha-1-acid glycoprotein OS=Bos taurus GN=ORM1 PE=2 SV=1 - [A1AG_BOVIN]	2.81925	19.31	1	1	3
P60661	Myosin light polypeptide 6 OS=Bos taurus GN=MYL6 PE=2 SV=2 - [MYL6_BOVIN]	2.78142	8.61	4	1	1
P13635	Ceruloplasmin OS=Rattus norvegicus GN=Cp PE=1 SV=3 - [CERU_RAT]	2.75775	12.09	2	1	6
Q09676	Uncharacterized protein C5H10.03 OS=Schizosaccharomyces pombe (strain 972 / ATCC 24843) GN=SPAC5H10.03 PE=4 SV=1 - [YA03_SCHPO]	2.73901	7.76	1	1	1
Q58941	UPF0219 protein MJ1546 OS=Methanocaldococcus jannaschii (strain ATCC 43067 / DSM 2661 / JAL-1 / JCM 10045 / NBRC 100440) GN=MJ1546 PE=3 SV=3 - [Y1546_METJA]	2.73849	6.67	1	1	1
Q02788	Collagen alpha-2(VI) chain OS=Mus musculus GN=Col6a2 PE=2 SV=3 - [CO6A2_MOUSE]	2.73076	3.09	1	1	2
O83110	Chaperone protein ClpB OS=Treponema pallidum (strain Nichols) GN=clpB PE=3 SV=1 - [CLPB_TREPA]	2.66742	9.34	1	1	3
P21702	Prolactin-3D1 OS=Rattus norvegicus GN=Prl3d1 PE=2 SV=1 - [PR3D1_RAT]	2.63591	11.74	1	1	1
P01044	Kininogen-1 OS=Bos taurus GN=KNG1 PE=1 SV=1 - [KNG1_BOVIN]	2.60868	5.31	12	1	2
O55003	BCL2/adenovirus E1B 19 kDa protein-interacting protein 3 OS=Mus musculus GN=Bnip3 PE=1 SV=1 - [BNIP3_MOUSE]	2.60734	20.86	1	1	1
A9KHL4	Argininosuccinate synthase OS=Clostridium phytofermentans (strain ATCC 700394 / DSM 18823 / ISDg) GN=argG PE=3 SV=1 - [ASSY_CLOPH]	2.57354	21.87	1	1	4
Q34879	NADH-ubiquinone oxidoreductase chain 5 OS=Lemur catta GN=MT-ND5 PE=3 SV=2 - [NU5M_LEMCA]	2.46681	6.3	1	1	1
P37802	Transgelin-2 OS=Homo sapiens GN=TAGLN2 PE=1 SV=3 - [TAGL2_HUMAN]	2.43892	5.53	3	1	1
P18902	Retinol-binding protein 4 OS=Bos taurus GN=RBP4 PE=1 SV=1 - [RET4_BOVIN]	2.4195	6.01	1	1	1
Q2LE37	Apolipoprotein M OS=Sus scrofa GN=APOM PE=2 SV=1 - [APOM_PIG]	2.34317	10.64	1	1	1
B7VKM5	Flagellar L-ring protein OS=Vibrio splendidus (strain LGP32) GN=flgH PE=3 SV=1 - [FLGH_VIBSL]	2.34083	5.81	1	1	1
Q28035	Glutathione S-transferase A1 OS=Bos taurus GN=GSTA1 PE=2 SV=3 - [GSTA1_BOVIN]	2.31928	21.17	2	1	2
O70456	14-3-3 protein sigma OS=Mus musculus GN=Sfn PE=1 SV=2 - [1433S_MOUSE]	2.29592	12.1	3	1	2
Q0APU5	Anthranilate phosphoribosyltransferase OS=Maricaulis maris (strain MCS10) GN=trpD PE=3 SV=1 - [TRPD_MARMM]	2.22789	3.83	1	1	1
P01031	Complement C5 OS=Homo sapiens GN=C5 PE=1 SV=4 - [CO5_HUMAN]	2.17874	5.67	1	1	5
B2A2G0	Aspartate--tRNA ligase OS=Natranaerobius thermophilus (strain ATCC BAA-1301 / DSM 18059 / JW/NM-WN-LF) GN=aspS PE=3 SV=1 - [SYD_NATTJ]	2.09354	8.55	1	1	3
P00829	ATP synthase subunit beta, mitochondrial OS=Bos taurus GN=ATP5B PE=1 SV=2 - [ATPB_BOVIN]	2.04165	8.71	4	1	2
P01876	Ig alpha-1 chain C region OS=Homo sapiens GN=IGHA1 PE=1 SV=2 - [IGHA1_HUMAN]	2.02769	2.55	2	1	1
O60112	Uncharacterized Rab geranylgeranyltransferase C15C4.03 OS=Schizosaccharomyces pombe (strain 972 / ATCC 24843) GN=SPBC15C4.03 PE=3 SV=1 - [YG63_SCHPO]	1.94237	1.53	1	1	1
Q6CWC2	Lysophospholipase NTE1 OS=Kluyveromyces lactis (strain ATCC 8585 / CBS 2359 / DSM 70799 / NBRC 1267 / NRRL Y-1140 / WM37) GN=NTE1 PE=3 SV=1 - [NTE1_KLULA]	1.91695	7.43	1	1	5
Q3Y5Z3	Adiponectin OS=Bos taurus GN=ADIPOQ PE=1 SV=1 - [ADIPO_BOVIN]	1.76541	7.92	1	1	2
Q9SEI3	26S protease regulatory subunit 10B homolog A OS=Arabidopsis thaliana GN=RPT4A PE=1 SV=1 - [PS10A_ARATH]	1.76006	27.32	3	1	5
Q5SLU5	Ribonuclease HII OS=Thermus thermophilus (strain HB8 / ATCC 27634 / DSM 579) GN=rnhB PE=3 SV=1 - [RNH2_THET8]	1.73391	3.45	1	1	1
P62871	Guanine nucleotide-binding protein G(I)/G(S)/G(T) subunit beta-1 OS=Bos taurus GN=GNB1 PE=1 SV=3 - [GBB1_BOVIN]	1.70755	13.82	13	1	2
B8DTI9	Enolase OS=Bifidobacterium animalis subsp. lactis (strain AD011) GN=eno PE=3 SV=1 - [ENO_BIFA0]	0	30.23	1	1	6
P79403	Neutral alpha-glucosidase AB OS=Sus scrofa GN=GANAB PE=1 SV=1 - [GANAB_PIG]	0	11.23	2	1	4
A5V7N3	Protease HtpX homolog OS=Sphingomonas wittichii (strain RW1 / DSM 6014 / JCM 10273) GN=htpX PE=3 SV=1 - [HTPX_SPHWW]	0	14.87	1	1	2
B4K982	Lateral signaling target protein 2 homolog OS=Drosophila mojavensis GN=GI24295 PE=3 SV=1 - [LST2_DROMO]	0	3.71	1	1	1
Q54B59	O-methyltransferase 12 OS=Dictyostelium discoideum GN=omt12 PE=1 SV=1 - [OMT12_DICDI]	0	14.91	1	1	2
Q7W1U6	Ribosomal protein S12 methylthiotransferase RimO OS=Bordetella parapertussis (strain 12822 / ATCC BAA-587 / NCTC 13253) GN=rimO PE=3 SV=1 - [RIMO_BORPA]	0	7.97	2	1	2
P81113	Snaclec alboaggregin-A subunit beta OS=Cryptelytrops albolabris PE=1 SV=1 - [SLA3_CRYAB]	0	28.8	1	1	2
C1DDA7	Queuine tRNA-ribosyltransferase OS=Laribacter hongkongensis (strain HLHK9) GN=tgt PE=3 SV=1 - [TGT_LARHH]	0	17.57	1	1	2
Q54DH5	Uncharacterized protein DDB_G0292248 OS=Dictyostelium discoideum GN=DDB_G0292248 PE=2 SV=1 - [Y2248_DICDI]	0	8.92	1	1	1

## Sheet: PAOEC-EXO-1
	Sample 1. List of Proteins identified in PAOEC derived extracellular vesicles
Accession	Description	Score	Coverage	# Proteins	# Unique Peptides	# Peptides
P02769	Serum albumin OS=Bos taurus GN=ALB PE=1 SV=4 - [ALBU_BOVIN]	1809.12	69.85	2	27	50
Q7SIH1	Alpha-2-macroglobulin OS=Bos taurus GN=A2M PE=1 SV=2 - [A2MG_BOVIN]	1791.01	56.95	4	68	90
P35747	Serum albumin OS=Equus caballus GN=ALB PE=1 SV=1 - [ALBU_HORSE]	414.678	40.53	3	11	30
P12763	Alpha-2-HS-glycoprotein OS=Bos taurus GN=AHSG PE=1 SV=2 - [FETUA_BOVIN]	406.158	43.45	7	11	15
Q2UVX4	Complement C3 OS=Bos taurus GN=C3 PE=1 SV=2 - [CO3_BOVIN]	390.641	40.94	7	37	48
P34955	Alpha-1-antiproteinase OS=Bos taurus GN=SERPINA1 PE=1 SV=1 - [A1AT_BOVIN]	366.483	43.75	9	22	27
P04264	Keratin, type II cytoskeletal 1 OS=Homo sapiens GN=KRT1 PE=1 SV=6 - [K2C1_HUMAN]	359.841	57.45	33	34	45
P08835	Serum albumin OS=Sus scrofa GN=ALB PE=1 SV=2 - [ALBU_PIG]	300.459	16.64	2	1	12
P35527	Keratin, type I cytoskeletal 9 OS=Homo sapiens GN=KRT9 PE=1 SV=3 - [K1C9_HUMAN]	237.071	69.98	2	27	34
P02081	Hemoglobin fetal subunit beta OS=Bos taurus PE=1 SV=1 - [HBBF_BOVIN]	210.154	87.59	145	8	13
P49822	Serum albumin OS=Canis familiaris GN=ALB PE=1 SV=3 - [ALBU_CANFA]	205.899	27.47	2	1	14
P07589	Fibronectin OS=Bos taurus GN=FN1 PE=1 SV=4 - [FINC_BOVIN]	195.13	22.28	4	11	34
P01966	Hemoglobin subunit alpha OS=Bos taurus GN=HBA PE=1 SV=2 - [HBA_BOVIN]	190.607	83.1	58	5	11
P15497	Apolipoprotein A-I OS=Bos taurus GN=APOA1 PE=1 SV=3 - [APOA1_BOVIN]	180.025	70.19	9	1	24
P53501	Actin-57B OS=Drosophila melanogaster GN=Act57B PE=1 SV=1 - [ACT3_DROME]	170.012	57.98	61	1	14
P0DMA8	Apolipoprotein A-I OS=Pantholops hodgsonii GN=APOA1 PE=2 SV=1 - [APOA1_PANHO]	168.437	59.54	6	2	18
Q3T052	Inter-alpha-trypsin inhibitor heavy chain H4 OS=Bos taurus GN=ITIH4 PE=1 SV=1 - [ITIH4_BOVIN]	160.385	50.44	2	18	27
P02768	Serum albumin OS=Homo sapiens GN=ALB PE=1 SV=2 - [ALBU_HUMAN]	159.639	22.99	3	2	12
P48975	Actin, cytoplasmic 1 OS=Cricetulus griseus GN=ACTB PE=3 SV=1 - [ACTB_CRIGR]	136.395	63.47	55	7	16
P13645	Keratin, type I cytoskeletal 10 OS=Homo sapiens GN=KRT10 PE=1 SV=6 - [K1C10_HUMAN]	134.438	46.23	58	15	27
Q3SZ57	Alpha-fetoprotein OS=Bos taurus GN=AFP PE=2 SV=1 - [FETA_BOVIN]	124.513	30.16	7	10	16
Q5R4N8	Alpha-2-macroglobulin OS=Pongo abelii GN=A2M PE=2 SV=1 - [A2MG_PONAB]	122.903	9.02	5	1	10
P02582	Actin-1 OS=Zea mays GN=ACT1 PE=3 SV=1 - [ACT1_MAIZE]	122.298	27.73	15	1	7
P35908	Keratin, type II cytoskeletal 2 epidermal OS=Homo sapiens GN=KRT2 PE=1 SV=2 - [K22E_HUMAN]	112.485	41.63	10	12	22
Q9Y707	Actin-2 OS=Suillus bovinus GN=ACT2 PE=2 SV=1 - [ACT2_SUIBO]	111.82	36.27	34	1	10
P56652	Inter-alpha-trypsin inhibitor heavy chain H3 OS=Bos taurus GN=ITIH3 PE=1 SV=2 - [ITIH3_BOVIN]	109.27	28.4	7	15	15
Q29443	Serotransferrin OS=Bos taurus GN=TF PE=2 SV=1 - [TRFE_BOVIN]	109.104	46.02	9	15	24
P81644	Apolipoprotein A-II OS=Bos taurus GN=APOA2 PE=1 SV=2 - [APOA2_BOVIN]	105.517	59	1	4	5
P02751	Fibronectin OS=Homo sapiens GN=FN1 PE=1 SV=4 - [FINC_HUMAN]	104.556	17.1	1	3	26
P07996	Thrombospondin-1 OS=Homo sapiens GN=THBS1 PE=1 SV=2 - [TSP1_HUMAN]	87.2793	21.11	2	5	18
P0DMA9	Apolipoprotein A-I OS=Physeter catodon GN=APOA1 PE=2 SV=1 - [APOA1_PHYCD]	83.0677	47.17	6	1	15
P53491	Actin (Fragment) OS=Acetabularia peniculus PE=3 SV=1 - [ACT_ACEPE]	81.5547	15.01	10	2	4
O35090	Serum albumin OS=Meriones unguiculatus GN=ALB PE=2 SV=1 - [ALBU_MERUN]	77.5771	14.78	1	1	7
P97279	Inter-alpha-trypsin inhibitor heavy chain H2 OS=Mesocricetus auratus GN=ITIH2 PE=1 SV=1 - [ITIH2_MESAU]	73.7444	9.62	3	1	6
Q3MHN5	Vitamin D-binding protein OS=Bos taurus GN=GC PE=2 SV=1 - [VTDB_BOVIN]	70.5248	13.08	1	5	6
P02676	Fibrinogen beta chain OS=Bos taurus GN=FGB PE=1 SV=2 - [FIBB_BOVIN]	58.4114	33.12	4	10	11
Q61703	Inter-alpha-trypsin inhibitor heavy chain H2 OS=Mus musculus GN=Itih2 PE=1 SV=1 - [ITIH2_MOUSE]	58.0067	8.67	5	2	7
Q03247	Apolipoprotein E OS=Bos taurus GN=APOE PE=2 SV=1 - [APOE_BOVIN]	55.292	36.39	7	6	8
D2HC77	Apolipoprotein A-I OS=Ailuropoda melanoleuca GN=APOA1 PE=2 SV=1 - [APOA1_AILME]	54.2053	32.33	9	2	8
P35441	Thrombospondin-1 OS=Mus musculus GN=Thbs1 PE=1 SV=1 - [TSP1_MOUSE]	52.5656	21.45	1	2	17
P00761	Trypsin OS=Sus scrofa PE=1 SV=1 - [TRYP_PIG]	52.2449	25.11	3	4	5
Q58D62	Fetuin-B OS=Bos taurus GN=FETUB PE=2 SV=1 - [FETUB_BOVIN]	52.1011	11.89	1	4	4
P02533	Keratin, type I cytoskeletal 14 OS=Homo sapiens GN=KRT14 PE=1 SV=4 - [K1C14_HUMAN]	51.6319	34.75	76	6	16
P69905	Hemoglobin subunit alpha OS=Homo sapiens GN=HBA1 PE=1 SV=2 - [HBA_HUMAN]	51.3993	62.68	95	1	6
P0DM92	Apolipoprotein A-I (Fragment) OS=Panthera tigris altaica GN=APOA1 PE=2 SV=1 - [APOA1_PANTA]	51.2842	42.38	5	1	6
Q3SX14	Gelsolin OS=Bos taurus GN=GSN PE=2 SV=1 - [GELS_BOVIN]	48.9759	23.12	6	5	9
P28800	Alpha-2-antiplasmin OS=Bos taurus GN=SERPINF2 PE=1 SV=2 - [A2AP_BOVIN]	47.7566	32.93	1	7	9
P02538	Keratin, type II cytoskeletal 6A OS=Homo sapiens GN=KRT6A PE=1 SV=3 - [K2C6A_HUMAN]	47.001	26.06	9	4	15
P13647	Keratin, type II cytoskeletal 5 OS=Homo sapiens GN=KRT5 PE=1 SV=3 - [K2C5_HUMAN]	46.4929	23.22	7	3	15
P08779	Keratin, type I cytoskeletal 16 OS=Homo sapiens GN=KRT16 PE=1 SV=4 - [K1C16_HUMAN]	46.2398	37.63	67	3	15
Q2KJF1	Alpha-1B-glycoprotein OS=Bos taurus GN=A1BG PE=1 SV=1 - [A1BG_BOVIN]	46.0153	25.45	1	6	8
Q258K2	Myosin-9 OS=Canis familiaris GN=MYH9 PE=2 SV=1 - [MYH9_CANFA]	44.387	11.48	11	7	15
P22131	Actin-1 OS=Phytophthora infestans GN=ACTA PE=2 SV=1 - [ACT1_PHYIN]	40.2677	31.65	39	1	8
O75077	Disintegrin and metalloproteinase domain-containing protein 23 OS=Homo sapiens GN=ADAM23 PE=1 SV=1 - [ADA23_HUMAN]	37.975	23.56	1	1	8
P19620	Annexin A2 OS=Sus scrofa GN=ANXA2 PE=1 SV=4 - [ANXA2_PIG]	37.7511	41.3	10	8	10
P20757	Angiotensinogen OS=Ovis aries GN=AGT PE=1 SV=2 - [ANGT_SHEEP]	37.3179	19.12	1	4	6
P97277	Alpha-1-antitrypsin OS=Mesocricetus auratus PE=2 SV=1 - [A1AT_MESAU]	36.075	9.44	11	2	4
P14779	Bifunctional P-450/NADPH-P450 reductase OS=Bacillus megaterium GN=cyp102A1 PE=1 SV=2 - [CPXB_BACME]	34.9266	15.54	1	5	11
Q0VCM5	Inter-alpha-trypsin inhibitor heavy chain H1 OS=Bos taurus GN=ITIH1 PE=2 SV=1 - [ITIH1_BOVIN]	34.419	17.99	5	5	8
P19035	Apolipoprotein C-III OS=Bos taurus GN=APOC3 PE=1 SV=2 - [APOC3_BOVIN]	33.064	65.63	2	3	5
Q6IG01	Keratin, type II cytoskeletal 1b OS=Rattus norvegicus GN=Krt77 PE=3 SV=1 - [K2C1B_RAT]	32.2987	16.38	5	1	6
P23142	Fibulin-1 OS=Homo sapiens GN=FBLN1 PE=1 SV=4 - [FBLN1_HUMAN]	28.6398	11.52	4	5	7
P08537	Tubulin alpha chain OS=Xenopus laevis GN=tuba PE=2 SV=2 - [TBA_XENLA]	28.1338	30.07	111	1	9
P83704	Apolipoprotein A-II OS=Equus caballus GN=APOA2 PE=1 SV=1 - [APOA2_HORSE]	27.5489	48.68	5	4	4
Q3ZCJ7	Tubulin alpha-1C chain OS=Bos taurus GN=TUBA1C PE=1 SV=1 - [TBA1C_BOVIN]	27.0752	30.07	94	1	9
A1A4R1	Histone H2A type 2-C OS=Bos taurus GN=HIST2H2AC PE=2 SV=1 - [H2A2C_BOVIN]	25.9801	45.74	104	3	4
P13549	Elongation factor 1-alpha, somatic form OS=Xenopus laevis GN=eef1as PE=2 SV=1 - [EF1A0_XENLA]	25.2761	19.91	85	5	6
P17697	Clusterin OS=Bos taurus GN=CLU PE=1 SV=1 - [CLUS_BOVIN]	25.1629	19.36	4	4	7
P04114	Apolipoprotein B-100 OS=Homo sapiens GN=APOB PE=1 SV=2 - [APOB_HUMAN]	24.5935	5.92	1	2	18
P05787	Keratin, type II cytoskeletal 8 OS=Homo sapiens GN=KRT8 PE=1 SV=7 - [K2C8_HUMAN]	24.3654	18.84	19	2	8
P08728	Keratin, type I cytoskeletal 19 OS=Bos taurus GN=KRT19 PE=2 SV=1 - [K1C19_BOVIN]	23.2593	15.79	54	3	6
Q0VCM0	Protein S100-A16 OS=Bos taurus GN=S100A16 PE=3 SV=1 - [S10AG_BOVIN]	22.8182	53.4	1	2	4
Q28085	Complement factor H OS=Bos taurus GN=CFH PE=1 SV=3 - [CFAH_BOVIN]	22.7255	9.06	1	5	9
P27425	Serotransferrin OS=Equus caballus GN=TF PE=2 SV=1 - [TRFE_HORSE]	22.3898	11.76	8	1	5
Q7TMA5	Apolipoprotein B-100 OS=Rattus norvegicus GN=Apob PE=1 SV=1 - [APOB_RAT]	22.0577	4.79	2	1	17
Q2KIV9	Complement C1q subcomponent subunit B OS=Bos taurus GN=C1QB PE=1 SV=1 - [C1QB_BOVIN]	22.0235	19.84	1	4	4
Q10758	Keratin, type II cytoskeletal 8 OS=Rattus norvegicus GN=Krt8 PE=1 SV=3 - [K2C8_RAT]	20.761	20.29	20	1	9
P00355	Glyceraldehyde-3-phosphate dehydrogenase OS=Sus scrofa GN=GAPDH PE=1 SV=4 - [G3P_PIG]	19.9721	34.83	6	2	5
P26182	Actin OS=Achlya bisexualis PE=3 SV=1 - [ACT_ACHBI]	19.5174	25.8	8	1	5
P01972	Hemoglobin subunit alpha-1/2 OS=Odocoileus virginianus virginianus PE=1 SV=1 - [HBA_ODOVI]	19.2872	27.66	11	1	5
Q2KIG3	Carboxypeptidase B2 OS=Bos taurus GN=CPB2 PE=1 SV=1 - [CBPB2_BOVIN]	18.9119	21.75	1	1	4
Q87JG6	60 kDa chaperonin 2 OS=Vibrio parahaemolyticus serotype O3:K6 (strain RIMD 2210633) GN=groL2 PE=3 SV=1 - [CH602_VIBPA]	18.1018	3.76	1	1	2
P08727	Keratin, type I cytoskeletal 19 OS=Homo sapiens GN=KRT19 PE=1 SV=4 - [K1C19_HUMAN]	17.3328	11.25	54	1	5
O67162	tRNA dimethylallyltransferase OS=Aquifex aeolicus (strain VF5) GN=miaA PE=3 SV=1 - [MIAA_AQUAE]	16.4521	18.03	33	1	3
O02659	Mannose-binding protein C OS=Bos taurus GN=MBL PE=2 SV=1 - [MBL2_BOVIN]	15.5905	19.28	1	3	4
P82866	RNA-binding protein (Fragment) OS=Rana pipiens PE=1 SV=1 - [RNAB_RANPI]	15.1833	76.92	1	1	1
P01030	Complement C4 (Fragments) OS=Bos taurus GN=C4 PE=1 SV=2 - [CO4_BOVIN]	14.5887	13.91	1	3	6
O15327	Type II inositol 3,4-bisphosphate 4-phosphatase OS=Homo sapiens GN=INPP4B PE=2 SV=4 - [INP4B_HUMAN]	14.4263	12.66	3	1	7
Q29482	Clusterin OS=Equus caballus GN=CLU PE=2 SV=1 - [CLUS_HORSE]	14.305	19.15	2	2	4
P02110	Hemoglobin subunit beta OS=Tachyglossus aculeatus aculeatus GN=HBB PE=1 SV=2 - [HBB_TACAC]	14.2134	12.93	1	1	2
Q4L330	5-methyltetrahydropteroyltriglutamate--homocysteine methyltransferase OS=Staphylococcus haemolyticus (strain JCSC1435) GN=metE PE=3 SV=1 - [METE_STAHJ]	14.0451	5.61	1	1	2
P79385	Lactadherin OS=Sus scrofa GN=MFGE8 PE=1 SV=2 - [MFGM_PIG]	13.6309	3.67	1	1	1
Q07954	Prolow-density lipoprotein receptor-related protein 1 OS=Homo sapiens GN=LRP1 PE=1 SV=2 - [LRP1_HUMAN]	13.3694	14.37	3	5	29
P81187	Complement factor B OS=Bos taurus GN=CFB PE=1 SV=2 - [CFAB_BOVIN]	12.8305	7.62	1	3	3
Q2EN75	Protein S100-A6 OS=Sus scrofa GN=S100A6 PE=3 SV=1 - [S10A6_PIG]	12.3419	40	1	2	3
A7E3W2	Galectin-3-binding protein OS=Bos taurus GN=LGALS3BP PE=1 SV=1 - [LG3BP_BOVIN]	11.8422	5.95	1	2	3
Q90473	Heat shock cognate 71 kDa protein OS=Danio rerio GN=hspa8 PE=2 SV=1 - [HSP7C_DANRE]	11.5852	13.41	121	3	6
P80724	Brain acid soluble protein 1 OS=Bos taurus GN=BASP1 PE=1 SV=3 - [BASP1_BOVIN]	11.2332	47.14	2	4	7
P02672	Fibrinogen alpha chain OS=Bos taurus GN=FGA PE=1 SV=5 - [FIBA_BOVIN]	11.136	7.8	1	2	3
Q3T149	Heat shock protein beta-1 OS=Bos taurus GN=HSPB1 PE=2 SV=1 - [HSPB1_BOVIN]	10.707	24.88	6	3	3
Q9NZN3	EH domain-containing protein 3 OS=Homo sapiens GN=EHD3 PE=1 SV=2 - [EHD3_HUMAN]	10.3077	9.72	6	1	3
P08169	Cation-independent mannose-6-phosphate receptor OS=Bos taurus GN=IGF2R PE=1 SV=2 - [MPRI_BOVIN]	10.0889	3.88	1	1	8
Q9NFZ6	Tubulin beta-2 chain OS=Echinococcus multilocularis GN=TUB-2 PE=3 SV=1 - [TBB2_ECHMU]	10.0118	15.73	100	2	4
P35059	Histone H4 OS=Acropora formosa PE=3 SV=2 - [H4_ACRFO]	9.72538	31.07	37	2	3
P29361	14-3-3 protein zeta/delta OS=Ovis aries GN=YWHAZ PE=1 SV=1 - [1433Z_SHEEP]	9.3401	5.71	4	1	1
P00735	Prothrombin OS=Bos taurus GN=F2 PE=1 SV=2 - [THRB_BOVIN]	9.29862	8.16	6	2	5
Q63041	Alpha-1-macroglobulin OS=Rattus norvegicus GN=A1m PE=1 SV=1 - [A1M_RAT]	9.28058	10.53	2	1	8
Q5BJA5	Histone H2B 1/2 OS=Danio rerio GN=zgc:112234 PE=2 SV=3 - [H2B1_DANRE]	9.24204	43.55	34	1	4
P50448	Factor XIIa inhibitor OS=Bos taurus PE=1 SV=1 - [F12AI_BOVIN]	9.14734	7.05	1	2	2
P47855	C->U-editing enzyme APOBEC-1 OS=Oryctolagus cuniculus GN=APOBEC1 PE=1 SV=1 - [ABEC1_RABIT]	8.98302	7.63	1	1	1
A5A6N0	Keratin, type II cytoskeletal 7 OS=Pan troglodytes GN=KRT7 PE=2 SV=1 - [K2C7_PANTR]	8.7843	8.96	18	2	4
Q5E9E3	Complement C1q subcomponent subunit A OS=Bos taurus GN=C1QA PE=2 SV=1 - [C1QA_BOVIN]	8.74172	19.67	1	2	2
Q9D2Q8	Protein S100-A14 OS=Mus musculus GN=S100a14 PE=2 SV=1 - [S10AE_MOUSE]	8.66696	28.85	3	2	2
Q97FT3	Carbamoyl-phosphate synthase large chain OS=Clostridium acetobutylicum (strain ATCC 824 / DSM 792 / JCM 1419 / LMG 5710 / VKM B-1787) GN=carB PE=3 SV=1 - [CARB_CLOAB]	8.46365	4.51	1	1	5
A2I7N3	Serpin A3-7 OS=Bos taurus GN=SERPINA3-7 PE=3 SV=1 - [SPA37_BOVIN]	8.34005	17.75	1	3	5
Q92030	Sodium/potassium-transporting ATPase subunit alpha-1 OS=Anguilla anguilla GN=atp1a1 PE=2 SV=1 - [AT1A1_ANGAN]	8.27783	7.63	32	1	4
P80021	ATP synthase subunit alpha, mitochondrial OS=Sus scrofa GN=ATP5A1 PE=1 SV=2 - [ATPA_PIG]	8.18928	10.67	7	3	4
P46193	Annexin A1 OS=Bos taurus GN=ANXA1 PE=2 SV=2 - [ANXA1_BOVIN]	8.06143	34.97	2	2	7
P62833	Ras-related protein Rap-1A OS=Bos taurus GN=RAP1A PE=1 SV=1 - [RAP1A_BOVIN]	8.00287	29.35	11	2	3
Q28107	Coagulation factor V OS=Bos taurus GN=F5 PE=1 SV=1 - [FA5_BOVIN]	7.99618	5.88	1	1	6
P63038	60 kDa heat shock protein, mitochondrial OS=Mus musculus GN=Hspd1 PE=1 SV=1 - [CH60_MOUSE]	7.97967	20.77	9	3	7
Q035U9	50S ribosomal protein L1 OS=Lactobacillus casei (strain ATCC 334) GN=rplA PE=3 SV=1 - [RL1_LACC3]	7.94089	5.24	1	1	1
B3PGN4	1,4-alpha-glucan branching enzyme GlgB OS=Cellvibrio japonicus (strain Ueda107) GN=glgB PE=3 SV=1 - [GLGB_CELJU]	7.7657	1.49	1	1	1
Q8HZQ5	Ezrin OS=Oryctolagus cuniculus GN=EZR PE=1 SV=3 - [EZRI_RABIT]	7.54861	8.19	19	2	5
Q3SZV7	Hemopexin OS=Bos taurus GN=HPX PE=2 SV=1 - [HEMO_BOVIN]	7.45032	10.68	1	1	2
P53761	Phosphatidylcholine-sterol acyltransferase OS=Oryctolagus cuniculus GN=LCAT PE=2 SV=1 - [LCAT_RABIT]	7.14763	13.18	2	1	2
A6QNX5	Keratin, type II cytoskeletal 78 OS=Bos taurus GN=KRT78 PE=2 SV=1 - [K2C78_BOVIN]	6.70537	17.61	1	1	5
C4YRY0	Glutamyl-tRNA(Gln) amidotransferase subunit A, mitochondrial OS=Candida albicans (strain WO-1) GN=HER2 PE=3 SV=1 - [GATA_CANAW]	6.56533	4.89	2	1	1
Q14CN4	Keratin, type II cytoskeletal 72 OS=Homo sapiens GN=KRT72 PE=1 SV=2 - [K2C72_HUMAN]	6.44765	8.22	8	1	3
P79335	Plasminogen activator inhibitor 1 OS=Sus scrofa GN=SERPINE1 PE=2 SV=1 - [PAI1_PIG]	6.08278	17.41	4	2	3
P04004	Vitronectin OS=Homo sapiens GN=VTN PE=1 SV=1 - [VTNC_HUMAN]	6.03663	9.41	1	1	4
P62983	Ubiquitin-40S ribosomal protein S27a OS=Mus musculus GN=Rps27a PE=1 SV=2 - [RS27A_MOUSE]	5.98845	43.59	28	1	5
Q9ZBR9	D-alanine--D-alanine ligase OS=Streptomyces coelicolor (strain ATCC BAA-471 / A3(2) / M145) GN=ddl PE=3 SV=1 - [DDL_STRCO]	5.93195	20.31	1	1	3
P02594	Calmodulin OS=Electrophorus electricus GN=calm PE=2 SV=2 - [CALM_ELEEL]	5.93178	39.6	4	1	3
P00360	Glyceraldehyde-3-phosphate dehydrogenase 1 OS=Saccharomyces cerevisiae (strain ATCC 204508 / S288c) GN=TDH1 PE=1 SV=3 - [G3P1_YEAST]	5.8364	16.57	17	1	4
P43468	Fructokinase OS=Pediococcus pentosaceus GN=scrK PE=3 SV=1 - [SCRK_PEDPE]	5.8039	14.58	1	1	2
Q29116	Tenascin OS=Sus scrofa GN=TNC PE=1 SV=1 - [TENA_PIG]	5.64396	8.59	1	1	10
Q55E54	Coronin-B OS=Dictyostelium discoideum GN=corB PE=1 SV=1 - [COROB_DICDI]	5.52265	4.99	1	1	2
P03951	Coagulation factor XI OS=Homo sapiens GN=F11 PE=1 SV=1 - [FA11_HUMAN]	5.49609	8.48	1	1	3
P06868	Plasminogen OS=Bos taurus GN=PLG PE=1 SV=2 - [PLMN_BOVIN]	5.38057	10.71	1	1	5
Q3TLI0	Trafficking protein particle complex subunit 10 OS=Mus musculus GN=Trappc10 PE=1 SV=2 - [TPC10_MOUSE]	5.32822	0.71	1	1	1
P12799	Fibrinogen gamma-B chain OS=Bos taurus GN=FGG PE=1 SV=1 - [FIBG_BOVIN]	5.163	19.59	1	1	5
P06684	Complement C5 OS=Mus musculus GN=C5 PE=1 SV=2 - [CO5_MOUSE]	5.08349	5.89	1	1	5
Q6L3D3	30S ribosomal protein S15, chloroplastic OS=Saccharum hybrid GN=rps15-A PE=3 SV=1 - [RR15_SACHY]	5.03304	21.79	1	1	1
P00924	Enolase 1 OS=Saccharomyces cerevisiae (strain ATCC 204508 / S288c) GN=ENO1 PE=1 SV=3 - [ENO1_YEAST]	4.88312	18.76	3	1	3
O70159	Alpha-2-HS-glycoprotein OS=Cavia porcellus GN=AHSG PE=2 SV=1 - [FETUA_CAVPO]	4.8089	3.91	1	1	2
Q9UB37	Calmodulin-2 OS=Branchiostoma lanceolatum GN=CAM2 PE=2 SV=3 - [CALM2_BRALA]	4.71513	26.17	1	1	2
A2AQ07	Tubulin beta-1 chain OS=Mus musculus GN=Tubb1 PE=1 SV=1 - [TBB1_MOUSE]	4.70855	7.76	2	1	2
Q8N609	Translocating chain-associated membrane protein 1-like 1 OS=Homo sapiens GN=TRAM1L1 PE=2 SV=2 - [TR1L1_HUMAN]	4.47898	19.51	3	1	3
Q21XK2	Methionine import ATP-binding protein MetN OS=Rhodoferax ferrireducens (strain DSM 15236 / ATCC BAA-621 / T118) GN=metN PE=3 SV=1 - [METN_RHOFD]	4.45033	12.64	1	1	2
P15311	Ezrin OS=Homo sapiens GN=EZR PE=1 SV=4 - [EZRI_HUMAN]	4.23049	5.29	20	1	4
Q9BXJ4	Complement C1q tumor necrosis factor-related protein 3 OS=Homo sapiens GN=C1QTNF3 PE=1 SV=1 - [C1QT3_HUMAN]	4.17735	10.16	2	1	1
P68254	14-3-3 protein theta OS=Mus musculus GN=Ywhaq PE=1 SV=1 - [1433T_MOUSE]	4.1541	11.84	3	1	2
Q95M17	Acidic mammalian chitinase OS=Bos taurus GN=CHIA PE=1 SV=1 - [CHIA_BOVIN]	4.14277	12.5	1	1	2
Q3MHR3	Dynein light chain 2, cytoplasmic OS=Bos taurus GN=DYNLL2 PE=3 SV=1 - [DYL2_BOVIN]	4.12806	60.67	4	1	3
O46375	Transthyretin OS=Bos taurus GN=TTR PE=1 SV=1 - [TTHY_BOVIN]	4.09782	25.85	1	1	2
Q45388	Protein tex OS=Bordetella pertussis (strain Tohama I / ATCC BAA-589 / NCTC 13251) GN=tex PE=4 SV=2 - [TEX_BORPE]	4.08163	2.65	1	1	2
O00394	Alpha-1-antitrypsin (Fragment) OS=Chlorocebus aethiops GN=SERPINA1 PE=2 SV=1 - [A1AT_CHLAE]	4.04523	8.59	2	1	2
P68253	14-3-3 protein gamma (Fragments) OS=Ovis aries GN=YWHAG PE=1 SV=1 - [1433G_SHEEP]	3.94577	8.86	4	1	1
P61603	10 kDa heat shock protein, mitochondrial OS=Bos taurus GN=HSPE1 PE=3 SV=2 - [CH10_BOVIN]	3.93136	19.61	1	1	1
Q72NG6	50S ribosomal protein L22 OS=Leptospira interrogans serogroup Icterohaemorrhagiae serovar copenhageni (strain Fiocruz L1-130) GN=rplV PE=3 SV=1 - [RL22_LEPIC]	3.91423	17.27	2	1	2
A8MTJ3	Guanine nucleotide-binding protein G(t) subunit alpha-3 OS=Homo sapiens GN=GNAT3 PE=2 SV=2 - [GNAT3_HUMAN]	3.90827	22.88	100	1	8
P08898	Histone H3 OS=Caenorhabditis elegans GN=his-2 PE=1 SV=4 - [H3_CAEEL]	3.88483	23.53	2	1	1
P39708	NADP-specific glutamate dehydrogenase 2 OS=Saccharomyces cerevisiae (strain ATCC 204508 / S288c) GN=GDH3 PE=1 SV=1 - [DHE5_YEAST]	3.75125	8.53	2	1	2
P04186	Complement factor B OS=Mus musculus GN=Cfb PE=1 SV=2 - [CFAB_MOUSE]	3.67747	8.8	5	1	5
Q1ATM0	Methylenetetrahydrofolate--tRNA-(uracil-5-)-methyltransferase TrmFO OS=Rubrobacter xylanophilus (strain DSM 9941 / NBRC 16129) GN=trmFO PE=3 SV=1 - [TRMFO_RUBXD]	3.59683	1.57	1	1	1
P08132	Annexin A4 OS=Sus scrofa GN=ANXA4 PE=1 SV=2 - [ANXA4_PIG]	3.45536	13.17	2	1	2
P30081	Chalcone synthase 7 OS=Glycine max GN=CHS7 PE=3 SV=1 - [CHS7_SOYBN]	3.40365	9.25	1	1	1
Q9V0L2	Aspartate aminotransferase OS=Pyrococcus abyssi (strain GE5 / Orsay) GN=aspC PE=3 SV=1 - [AAT_PYRAB]	3.27871	5.66	1	1	1
P26231	Catenin alpha-1 OS=Mus musculus GN=Ctnna1 PE=1 SV=1 - [CTNA1_MOUSE]	3.27377	10.26	4	1	5
Q5LLN0	Maf-like protein SPO3892 OS=Ruegeria pomeroyi (strain ATCC 700808 / DSM 15171 / DSS-3) GN=SPO3892 PE=3 SV=1 - [Y3892_RUEPO]	3.19991	20.1	1	1	1
Q6GZV2	Uncharacterized protein 023R OS=Frog virus 3 (isolate Goorha) GN=FV3-023R PE=4 SV=1 - [023R_FRG3G]	3.1478	21.2	1	1	3
P02452	Collagen alpha-1(I) chain OS=Homo sapiens GN=COL1A1 PE=1 SV=5 - [CO1A1_HUMAN]	3.00848	7.72	5	1	4
A2YCI3	Putative cellulose synthase-like protein D5 OS=Oryza sativa subsp. indica GN=CSLD5 PE=3 SV=1 - [CSLD5_ORYSI]	2.96066	6.82	2	1	2
P46563	Fructose-bisphosphate aldolase 2 OS=Caenorhabditis elegans GN=aldo-2 PE=2 SV=1 - [ALF2_CAEEL]	2.84632	17.21	1	1	3
Q2V905	Transferrin receptor protein 1 OS=Equus caballus GN=TFRC PE=2 SV=1 - [TFR1_HORSE]	2.83588	2.48	1	1	1
Q3SZR3	Alpha-1-acid glycoprotein OS=Bos taurus GN=ORM1 PE=2 SV=1 - [A1AG_BOVIN]	2.81925	19.31	1	2	3
P60661	Myosin light polypeptide 6 OS=Bos taurus GN=MYL6 PE=2 SV=2 - [MYL6_BOVIN]	2.78142	17.22	4	1	2
Q04861	Nuclear factor NF-kappa-B p105 subunit OS=Gallus gallus GN=NFKB1 PE=2 SV=2 - [NFKB1_CHICK]	2.75969	10.27	1	1	4
P13635	Ceruloplasmin OS=Rattus norvegicus GN=Cp PE=1 SV=3 - [CERU_RAT]	2.75775	12.09	2	1	6
Q09676	Uncharacterized protein C5H10.03 OS=Schizosaccharomyces pombe (strain 972 / ATCC 24843) GN=SPAC5H10.03 PE=4 SV=1 - [YA03_SCHPO]	2.73901	7.76	1	1	1
Q58941	UPF0219 protein MJ1546 OS=Methanocaldococcus jannaschii (strain ATCC 43067 / DSM 2661 / JAL-1 / JCM 10045 / NBRC 100440) GN=MJ1546 PE=3 SV=3 - [Y1546_METJA]	2.73849	6.67	1	1	1
Q02788	Collagen alpha-2(VI) chain OS=Mus musculus GN=Col6a2 PE=2 SV=3 - [CO6A2_MOUSE]	2.73076	3.09	1	1	2
B1X0K6	Protein translocase subunit SecA OS=Cyanothece sp. (strain ATCC 51142) GN=secA PE=3 SV=1 - [SECA_CYAA5]	2.70991	6.86	1	1	4
O83110	Chaperone protein ClpB OS=Treponema pallidum (strain Nichols) GN=clpB PE=3 SV=1 - [CLPB_TREPA]	2.66742	9.34	1	1	3
Q0SMU9	Chaperone protein HtpG OS=Borrelia afzelii (strain PKo) GN=htpG PE=3 SV=1 - [HTPG_BORAP]	2.65075	18.18	92	1	7
P01044	Kininogen-1 OS=Bos taurus GN=KNG1 PE=1 SV=1 - [KNG1_BOVIN]	2.60868	5.31	12	1	2
A9KHL4	Argininosuccinate synthase OS=Clostridium phytofermentans (strain ATCC 700394 / DSM 18823 / ISDg) GN=argG PE=3 SV=1 - [ASSY_CLOPH]	2.57354	21.87	1	1	4
P11216	Glycogen phosphorylase, brain form OS=Homo sapiens GN=PYGB PE=1 SV=5 - [PYGB_HUMAN]	2.51162	14.47	18	1	6
A8LKP0	Putative pterin-4-alpha-carbinolamine dehydratase OS=Dinoroseobacter shibae (strain DSM 16493 / NCIMB 14021 / DFL 12) GN=Dshi_0134 PE=3 SV=1 - [PHS_DINSH]	2.45836	22.68	1	1	1
Q9WVA4	Transgelin-2 OS=Mus musculus GN=Tagln2 PE=1 SV=4 - [TAGL2_MOUSE]	2.43892	22.61	3	1	2
P18902	Retinol-binding protein 4 OS=Bos taurus GN=RBP4 PE=1 SV=1 - [RET4_BOVIN]	2.4195	6.01	1	1	1
Q2LE37	Apolipoprotein M OS=Sus scrofa GN=APOM PE=2 SV=1 - [APOM_PIG]	2.34317	10.64	1	1	1
B7VKM5	Flagellar L-ring protein OS=Vibrio splendidus (strain LGP32) GN=flgH PE=3 SV=1 - [FLGH_VIBSL]	2.34083	5.81	1	1	1
O70456	14-3-3 protein sigma OS=Mus musculus GN=Sfn PE=1 SV=2 - [1433S_MOUSE]	2.29592	12.1	3	1	2
Q0APU5	Anthranilate phosphoribosyltransferase OS=Maricaulis maris (strain MCS10) GN=trpD PE=3 SV=1 - [TRPD_MARMM]	2.22789	3.83	1	1	1
Q8F0S9	Thiamine-monophosphate kinase OS=Leptospira interrogans serogroup Icterohaemorrhagiae serovar Lai (strain 56601) GN=thiL PE=3 SV=1 - [THIL_LEPIN]	2.13549	19.22	1	1	3
B2A2G0	Aspartate--tRNA ligase OS=Natranaerobius thermophilus (strain ATCC BAA-1301 / DSM 18059 / JW/NM-WN-LF) GN=aspS PE=3 SV=1 - [SYD_NATTJ]	2.09354	12.14	1	1	4
P00829	ATP synthase subunit beta, mitochondrial OS=Bos taurus GN=ATP5B PE=1 SV=2 - [ATPB_BOVIN]	2.04165	8.71	4	1	2
P01876	Ig alpha-1 chain C region OS=Homo sapiens GN=IGHA1 PE=1 SV=2 - [IGHA1_HUMAN]	2.02769	9.35	2	1	2
O60112	Uncharacterized Rab geranylgeranyltransferase C15C4.03 OS=Schizosaccharomyces pombe (strain 972 / ATCC 24843) GN=SPBC15C4.03 PE=3 SV=1 - [YG63_SCHPO]	1.94237	6.1	1	1	2
Q6CWC2	Lysophospholipase NTE1 OS=Kluyveromyces lactis (strain ATCC 8585 / CBS 2359 / DSM 70799 / NBRC 1267 / NRRL Y-1140 / WM37) GN=NTE1 PE=3 SV=1 - [NTE1_KLULA]	1.91695	8.67	1	1	6
G3V7R4	Forkhead box protein O1 OS=Rattus norvegicus GN=Foxo1 PE=3 SV=1 - [FOXO1_RAT]	1.84378	6.78	1	1	2
Q7SA06	Mitochondrial outer membrane protein iml-2 OS=Neurospora crassa (strain ATCC 24698 / 74-OR23-1A / CBS 708.71 / DSM 1257 / FGSC 987) GN=iml-2 PE=3 SV=1 - [IML2_NEUCR]	1.82098	1.11	1	1	1
Q3Y5Z3	Adiponectin OS=Bos taurus GN=ADIPOQ PE=1 SV=1 - [ADIPO_BOVIN]	1.76541	7.92	1	1	2
Q9MAK9	26S protease regulatory subunit S10B homolog B OS=Arabidopsis thaliana GN=RPT4B PE=1 SV=1 - [PS10B_ARATH]	1.76006	29.07	3	1	6
Q5SLU5	Ribonuclease HII OS=Thermus thermophilus (strain HB8 / ATCC 27634 / DSM 579) GN=rnhB PE=3 SV=1 - [RNH2_THET8]	1.73391	3.45	1	1	1
A4XQS6	D-alanine--D-alanine ligase OS=Pseudomonas mendocina (strain ymp) GN=ddl PE=3 SV=1 - [DDL_PSEMY]	0	11.5	2	1	1
P79403	Neutral alpha-glucosidase AB OS=Sus scrofa GN=GANAB PE=1 SV=1 - [GANAB_PIG]	0	11.23	2	1	4
A5V7N3	Protease HtpX homolog OS=Sphingomonas wittichii (strain RW1 / DSM 6014 / JCM 10273) GN=htpX PE=3 SV=1 - [HTPX_SPHWW]	0	14.87	1	1	2
C3KX34	DNA mismatch repair protein MutL OS=Clostridium botulinum (strain 657 / Type Ba4) GN=mutL PE=3 SV=1 - [MUTL_CLOB6]	0	8.11	1	1	2
Q54B59	O-methyltransferase 12 OS=Dictyostelium discoideum GN=omt12 PE=1 SV=1 - [OMT12_DICDI]	0	14.91	1	1	3
Q5S2C3	Protein PIR OS=Arabidopsis thaliana GN=PIR PE=1 SV=2 - [PIR_ARATH]	0	4.76	15	1	4
Q9C6M5	AP2/ERF and B3 domain-containing transcription repressor TEM1 OS=Arabidopsis thaliana GN=TEM1 PE=1 SV=1 - [RAVL1_ARATH]	0	7.48	1	1	1
A7TF50	Restriction of telomere capping protein 4 OS=Vanderwaltozyma polyspora (strain ATCC 22028 / DSM 70294) GN=RTC4 PE=3 SV=1 - [RTC4_VANPO]	0	13.66	1	1	2
B0XDC4	Probable ATP-dependent RNA helicase spindle-E OS=Culex quinquefasciatus GN=spn-E PE=3 SV=1 - [SPNE_CULQU]	0	3.3	1	1	2
Q2N908	Probable transaldolase OS=Erythrobacter litoralis (strain HTCC2594) GN=tal PE=3 SV=1 - [TAL_ERYLH]	0	42.4	2	1	4
C1DDA7	Queuine tRNA-ribosyltransferase OS=Laribacter hongkongensis (strain HLHK9) GN=tgt PE=3 SV=1 - [TGT_LARHH]	0	17.57	1	1	2

## Sheet: PAOEC-EXO-2
	Sample 2. List of Proteins identified in PAOEC derived extracellular vesicles
Accession	Description	Score	Coverage	# Proteins	# Unique Peptides	# Peptides
P02769	Serum albumin OS=Bos taurus GN=ALB PE=1 SV=4 - [ALBU_BOVIN]	2032.63	69.85	10	23	50
Q7SIH1	Alpha-2-macroglobulin OS=Bos taurus GN=A2M PE=1 SV=2 - [A2MG_BOVIN]	1943.51	56.95	5	67	90
P35747	Serum albumin OS=Equus caballus GN=ALB PE=1 SV=1 - [ALBU_HORSE]	470.94	40.53	11	10	30
P12763	Alpha-2-HS-glycoprotein OS=Bos taurus GN=AHSG PE=1 SV=2 - [FETUA_BOVIN]	442.349	43.45	7	10	15
Q2UVX4	Complement C3 OS=Bos taurus GN=C3 PE=1 SV=2 - [CO3_BOVIN]	413.112	41.96	7	36	49
P34955	Alpha-1-antiproteinase OS=Bos taurus GN=SERPINA1 PE=1 SV=1 - [A1AT_BOVIN]	396.646	43.75	9	22	27
P04264	Keratin, type II cytoskeletal 1 OS=Homo sapiens GN=KRT1 PE=1 SV=6 - [K2C1_HUMAN]	373.47	57.45	26	36	45
P08835	Serum albumin OS=Sus scrofa GN=ALB PE=1 SV=2 - [ALBU_PIG]	347.603	16.64	10	1	12
P49064	Serum albumin OS=Felis catus GN=ALB PE=1 SV=1 - [ALBU_FELCA]	339.617	23.03	1	0	14
P35527	Keratin, type I cytoskeletal 9 OS=Homo sapiens GN=KRT9 PE=1 SV=3 - [K1C9_HUMAN]	240.381	69.98	2	25	34
P02081	Hemoglobin fetal subunit beta OS=Bos taurus PE=1 SV=1 - [HBBF_BOVIN]	227.956	87.59	145	8	13
P49822	Serum albumin OS=Canis familiaris GN=ALB PE=1 SV=3 - [ALBU_CANFA]	227.893	28.78	10	1	15
Q28522	Serum albumin (Fragment) OS=Macaca mulatta GN=ALB PE=2 SV=1 - [ALBU_MACMU]	215.641	31.67	2	0	17
P07589	Fibronectin OS=Bos taurus GN=FN1 PE=1 SV=4 - [FINC_BOVIN]	198.141	22.28	4	11	34
P01966	Hemoglobin subunit alpha OS=Bos taurus GN=HBA PE=1 SV=2 - [HBA_BOVIN]	194.968	83.1	61	6	11
P15497	Apolipoprotein A-I OS=Bos taurus GN=APOA1 PE=1 SV=3 - [APOA1_BOVIN]	189.587	70.19	9	1	24
P53501	Actin-57B OS=Drosophila melanogaster GN=Act57B PE=1 SV=1 - [ACT3_DROME]	183.117	57.98	61	1	14
P0DMA8	Apolipoprotein A-I OS=Pantholops hodgsonii GN=APOA1 PE=2 SV=1 - [APOA1_PANHO]	175.938	59.54	6	2	18
P02768	Serum albumin OS=Homo sapiens GN=ALB PE=1 SV=2 - [ALBU_HUMAN]	173.82	22.99	2	1	12
Q3T052	Inter-alpha-trypsin inhibitor heavy chain H4 OS=Bos taurus GN=ITIH4 PE=1 SV=1 - [ITIH4_BOVIN]	162.114	50.44	4	19	27
P48975	Actin, cytoplasmic 1 OS=Cricetulus griseus GN=ACTB PE=3 SV=1 - [ACTB_CRIGR]	138.621	63.47	56	7	16
P02582	Actin-1 OS=Zea mays GN=ACT1 PE=3 SV=1 - [ACT1_MAIZE]	135.402	27.73	15	1	7
P13645	Keratin, type I cytoskeletal 10 OS=Homo sapiens GN=KRT10 PE=1 SV=6 - [K1C10_HUMAN]	134.438	46.23	58	15	27
Q5R4N8	Alpha-2-macroglobulin OS=Pongo abelii GN=A2M PE=2 SV=1 - [A2MG_PONAB]	129.609	9.02	5	1	10
Q3SZ57	Alpha-fetoprotein OS=Bos taurus GN=AFP PE=2 SV=1 - [FETA_BOVIN]	128.81	30.16	7	10	16
P35908	Keratin, type II cytoskeletal 2 epidermal OS=Homo sapiens GN=KRT2 PE=1 SV=2 - [K22E_HUMAN]	112.485	41.63	10	12	23
Q9Y707	Actin-2 OS=Suillus bovinus GN=ACT2 PE=2 SV=1 - [ACT2_SUIBO]	111.82	36.27	34	1	10
P56652	Inter-alpha-trypsin inhibitor heavy chain H3 OS=Bos taurus GN=ITIH3 PE=1 SV=2 - [ITIH3_BOVIN]	109.27	28.4	7	15	15
Q29443	Serotransferrin OS=Bos taurus GN=TF PE=2 SV=1 - [TRFE_BOVIN]	109.104	46.02	9	15	24
P81644	Apolipoprotein A-II OS=Bos taurus GN=APOA2 PE=1 SV=2 - [APOA2_BOVIN]	108.574	59	1	4	5
P02751	Fibronectin OS=Homo sapiens GN=FN1 PE=1 SV=4 - [FINC_HUMAN]	104.556	17.1	1	4	26
P53491	Actin (Fragment) OS=Acetabularia peniculus PE=3 SV=1 - [ACT_ACEPE]	87.8121	15.01	10	2	4
P07996	Thrombospondin-1 OS=Homo sapiens GN=THBS1 PE=1 SV=2 - [TSP1_HUMAN]	87.2793	22.91	7	5	19
O35090	Serum albumin OS=Meriones unguiculatus GN=ALB PE=2 SV=1 - [ALBU_MERUN]	86.1119	14.78	9	1	7
P0DMA9	Apolipoprotein A-I OS=Physeter catodon GN=APOA1 PE=2 SV=1 - [APOA1_PHYCD]	85.1287	47.17	6	1	15
Q3MHN5	Vitamin D-binding protein OS=Bos taurus GN=GC PE=2 SV=1 - [VTDB_BOVIN]	81.0736	13.08	1	4	6
P97279	Inter-alpha-trypsin inhibitor heavy chain H2 OS=Mesocricetus auratus GN=ITIH2 PE=1 SV=1 - [ITIH2_MESAU]	73.7444	9.62	3	1	6
P00761	Trypsin OS=Sus scrofa PE=1 SV=1 - [TRYP_PIG]	61.0298	25.11	3	4	5
P02676	Fibrinogen beta chain OS=Bos taurus GN=FGB PE=1 SV=2 - [FIBB_BOVIN]	58.4114	33.12	4	10	11
Q61703	Inter-alpha-trypsin inhibitor heavy chain H2 OS=Mus musculus GN=Itih2 PE=1 SV=1 - [ITIH2_MOUSE]	58.0067	8.67	5	2	7
P0DM92	Apolipoprotein A-I (Fragment) OS=Panthera tigris altaica GN=APOA1 PE=2 SV=1 - [APOA1_PANTA]	56.0548	42.38	5	1	6
Q03247	Apolipoprotein E OS=Bos taurus GN=APOE PE=2 SV=1 - [APOE_BOVIN]	55.292	36.39	7	6	8
D2HC77	Apolipoprotein A-I OS=Ailuropoda melanoleuca GN=APOA1 PE=2 SV=1 - [APOA1_AILME]	54.2053	32.33	9	2	8
P35441	Thrombospondin-1 OS=Mus musculus GN=Thbs1 PE=1 SV=1 - [TSP1_MOUSE]	52.5656	21.45	6	2	17
Q58D62	Fetuin-B OS=Bos taurus GN=FETUB PE=2 SV=1 - [FETUB_BOVIN]	52.1011	11.89	1	4	4
P02533	Keratin, type I cytoskeletal 14 OS=Homo sapiens GN=KRT14 PE=1 SV=4 - [K1C14_HUMAN]	51.6319	34.75	76	5	16
P69905	Hemoglobin subunit alpha OS=Homo sapiens GN=HBA1 PE=1 SV=2 - [HBA_HUMAN]	51.3993	62.68	92	1	6
Q3SX14	Gelsolin OS=Bos taurus GN=GSN PE=2 SV=1 - [GELS_BOVIN]	48.9759	23.12	6	5	9
P28800	Alpha-2-antiplasmin OS=Bos taurus GN=SERPINF2 PE=1 SV=2 - [A2AP_BOVIN]	47.7566	32.93	1	7	9
P02538	Keratin, type II cytoskeletal 6A OS=Homo sapiens GN=KRT6A PE=1 SV=3 - [K2C6A_HUMAN]	47.001	26.06	9	4	16
P13647	Keratin, type II cytoskeletal 5 OS=Homo sapiens GN=KRT5 PE=1 SV=3 - [K2C5_HUMAN]	46.4929	23.22	7	4	16
P08779	Keratin, type I cytoskeletal 16 OS=Homo sapiens GN=KRT16 PE=1 SV=4 - [K1C16_HUMAN]	46.2398	37.63	67	3	15
Q2KJF1	Alpha-1B-glycoprotein OS=Bos taurus GN=A1BG PE=1 SV=1 - [A1BG_BOVIN]	46.0153	25.45	1	6	8
Q258K2	Myosin-9 OS=Canis familiaris GN=MYH9 PE=2 SV=1 - [MYH9_CANFA]	44.387	12.19	11	8	16
P20757	Angiotensinogen OS=Ovis aries GN=AGT PE=1 SV=2 - [ANGT_SHEEP]	43.3067	19.12	1	4	6
P14779	Bifunctional P-450/NADPH-P450 reductase OS=Bacillus megaterium GN=cyp102A1 PE=1 SV=2 - [CPXB_BACME]	41.8182	15.54	1	5	11
P22131	Actin-1 OS=Phytophthora infestans GN=ACTA PE=2 SV=1 - [ACT1_PHYIN]	40.2677	31.65	40	1	8
P19620	Annexin A2 OS=Sus scrofa GN=ANXA2 PE=1 SV=4 - [ANXA2_PIG]	37.7511	41.3	10	8	10
P97277	Alpha-1-antitrypsin OS=Mesocricetus auratus PE=2 SV=1 - [A1AT_MESAU]	36.075	9.44	11	2	4
Q0VCM5	Inter-alpha-trypsin inhibitor heavy chain H1 OS=Bos taurus GN=ITIH1 PE=2 SV=1 - [ITIH1_BOVIN]	34.419	17.99	5	5	9
P19035	Apolipoprotein C-III OS=Bos taurus GN=APOC3 PE=1 SV=2 - [APOC3_BOVIN]	33.064	65.63	2	3	5
Q6IG01	Keratin, type II cytoskeletal 1b OS=Rattus norvegicus GN=Krt77 PE=3 SV=1 - [K2C1B_RAT]	32.2987	16.38	5	1	7
A1A4R1	Histone H2A type 2-C OS=Bos taurus GN=HIST2H2AC PE=2 SV=1 - [H2A2C_BOVIN]	30.0079	45.74	104	3	4
P23142	Fibulin-1 OS=Homo sapiens GN=FBLN1 PE=1 SV=4 - [FBLN1_HUMAN]	28.6398	11.52	4	5	7
P08537	Tubulin alpha chain OS=Xenopus laevis GN=tuba PE=2 SV=2 - [TBA_XENLA]	28.1338	30.07	111	1	9
P83704	Apolipoprotein A-II OS=Equus caballus GN=APOA2 PE=1 SV=1 - [APOA2_HORSE]	27.5489	48.68	5	4	4
Q3ZCJ7	Tubulin alpha-1C chain OS=Bos taurus GN=TUBA1C PE=1 SV=1 - [TBA1C_BOVIN]	27.0752	30.07	94	1	9
P13549	Elongation factor 1-alpha, somatic form OS=Xenopus laevis GN=eef1as PE=2 SV=1 - [EF1A0_XENLA]	25.2761	19.91	85	5	6
P17697	Clusterin OS=Bos taurus GN=CLU PE=1 SV=1 - [CLUS_BOVIN]	25.1629	19.36	4	4	7
P04114	Apolipoprotein B-100 OS=Homo sapiens GN=APOB PE=1 SV=2 - [APOB_HUMAN]	24.5935	5.92	1	2	18
P05787	Keratin, type II cytoskeletal 8 OS=Homo sapiens GN=KRT8 PE=1 SV=7 - [K2C8_HUMAN]	24.3654	18.84	21	2	9
P08728	Keratin, type I cytoskeletal 19 OS=Bos taurus GN=KRT19 PE=2 SV=1 - [K1C19_BOVIN]	23.2593	20.05	54	3	7
Q0VCM0	Protein S100-A16 OS=Bos taurus GN=S100A16 PE=3 SV=1 - [S10AG_BOVIN]	22.8182	53.4	1	2	4
Q28085	Complement factor H OS=Bos taurus GN=CFH PE=1 SV=3 - [CFAH_BOVIN]	22.7255	9.06	1	5	9
P27425	Serotransferrin OS=Equus caballus GN=TF PE=2 SV=1 - [TRFE_HORSE]	22.3898	11.76	8	1	5
Q7TMA5	Apolipoprotein B-100 OS=Rattus norvegicus GN=Apob PE=1 SV=1 - [APOB_RAT]	22.0577	5.23	2	1	18
Q2KIV9	Complement C1q subcomponent subunit B OS=Bos taurus GN=C1QB PE=1 SV=1 - [C1QB_BOVIN]	22.0235	19.84	1	4	4
Q10758	Keratin, type II cytoskeletal 8 OS=Rattus norvegicus GN=Krt8 PE=1 SV=3 - [K2C8_RAT]	20.761	20.29	22	1	10
P00355	Glyceraldehyde-3-phosphate dehydrogenase OS=Sus scrofa GN=GAPDH PE=1 SV=4 - [G3P_PIG]	19.9721	34.83	6	2	5
P01972	Hemoglobin subunit alpha-1/2 OS=Odocoileus virginianus virginianus PE=1 SV=1 - [HBA_ODOVI]	19.2872	27.66	11	1	5
Q2KIG3	Carboxypeptidase B2 OS=Bos taurus GN=CPB2 PE=1 SV=1 - [CBPB2_BOVIN]	18.9119	21.75	1	1	4
P08727	Keratin, type I cytoskeletal 19 OS=Homo sapiens GN=KRT19 PE=1 SV=4 - [K1C19_HUMAN]	17.3328	11.25	54	1	5
P02110	Hemoglobin subunit beta OS=Tachyglossus aculeatus aculeatus GN=HBB PE=1 SV=2 - [HBB_TACAC]	16.9786	12.93	1	1	2
O67162	tRNA dimethylallyltransferase OS=Aquifex aeolicus (strain VF5) GN=miaA PE=3 SV=1 - [MIAA_AQUAE]	16.4521	18.03	33	1	3
O02659	Mannose-binding protein C OS=Bos taurus GN=MBL PE=2 SV=1 - [MBL2_BOVIN]	15.5905	19.28	1	3	4
P82866	RNA-binding protein (Fragment) OS=Rana pipiens PE=1 SV=1 - [RNAB_RANPI]	15.1833	76.92	1	1	1
P01030	Complement C4 (Fragments) OS=Bos taurus GN=C4 PE=1 SV=2 - [CO4_BOVIN]	14.5887	13.91	1	3	6
Q29482	Clusterin OS=Equus caballus GN=CLU PE=2 SV=1 - [CLUS_HORSE]	14.305	25.17	2	2	5
Q4L330	5-methyltetrahydropteroyltriglutamate--homocysteine methyltransferase OS=Staphylococcus haemolyticus (strain JCSC1435) GN=metE PE=3 SV=1 - [METE_STAHJ]	14.0451	5.61	1	1	2
P79385	Lactadherin OS=Sus scrofa GN=MFGE8 PE=1 SV=2 - [MFGM_PIG]	13.6309	3.67	1	1	1
Q07954	Prolow-density lipoprotein receptor-related protein 1 OS=Homo sapiens GN=LRP1 PE=1 SV=2 - [LRP1_HUMAN]	13.3694	14.37	3	4	29
P81187	Complement factor B OS=Bos taurus GN=CFB PE=1 SV=2 - [CFAB_BOVIN]	12.8305	9.2	1	3	4
Q2EN75	Protein S100-A6 OS=Sus scrofa GN=S100A6 PE=3 SV=1 - [S10A6_PIG]	12.3419	40	1	2	3
A7E3W2	Galectin-3-binding protein OS=Bos taurus GN=LGALS3BP PE=1 SV=1 - [LG3BP_BOVIN]	11.8422	5.95	1	2	3
Q90473	Heat shock cognate 71 kDa protein OS=Danio rerio GN=hspa8 PE=2 SV=1 - [HSP7C_DANRE]	11.5852	13.41	121	3	6
P80724	Brain acid soluble protein 1 OS=Bos taurus GN=BASP1 PE=1 SV=3 - [BASP1_BOVIN]	11.2332	47.14	2	3	7
P02672	Fibrinogen alpha chain OS=Bos taurus GN=FGA PE=1 SV=5 - [FIBA_BOVIN]	11.136	7.8	1	2	3
Q3T149	Heat shock protein beta-1 OS=Bos taurus GN=HSPB1 PE=2 SV=1 - [HSPB1_BOVIN]	10.707	24.88	6	3	3
Q9NZN3	EH domain-containing protein 3 OS=Homo sapiens GN=EHD3 PE=1 SV=2 - [EHD3_HUMAN]	10.3077	9.72	6	1	3
P08169	Cation-independent mannose-6-phosphate receptor OS=Bos taurus GN=IGF2R PE=1 SV=2 - [MPRI_BOVIN]	10.0889	3.88	1	1	8
Q9NFZ6	Tubulin beta-2 chain OS=Echinococcus multilocularis GN=TUB-2 PE=3 SV=1 - [TBB2_ECHMU]	10.0118	15.73	100	2	4
P35059	Histone H4 OS=Acropora formosa PE=3 SV=2 - [H4_ACRFO]	9.72538	31.07	37	2	3
P00924	Enolase 1 OS=Saccharomyces cerevisiae (strain ATCC 204508 / S288c) GN=ENO1 PE=1 SV=3 - [ENO1_YEAST]	9.39381	18.76	3	1	3
Q5ZKC9	14-3-3 protein zeta OS=Gallus gallus GN=YWHAZ PE=2 SV=1 - [1433Z_CHICK]	9.3401	13.06	4	1	2
P00735	Prothrombin OS=Bos taurus GN=F2 PE=1 SV=2 - [THRB_BOVIN]	9.29862	8.16	6	2	5
Q63041	Alpha-1-macroglobulin OS=Rattus norvegicus GN=A1m PE=1 SV=1 - [A1M_RAT]	9.28058	10.8	2	1	9
Q5BJA5	Histone H2B 1/2 OS=Danio rerio GN=zgc:112234 PE=2 SV=3 - [H2B1_DANRE]	9.24204	43.55	34	1	4
P50448	Factor XIIa inhibitor OS=Bos taurus PE=1 SV=1 - [F12AI_BOVIN]	9.14734	7.05	1	1	2
P47855	C->U-editing enzyme APOBEC-1 OS=Oryctolagus cuniculus GN=APOBEC1 PE=1 SV=1 - [ABEC1_RABIT]	8.98302	7.63	1	1	1
A5A6N0	Keratin, type II cytoskeletal 7 OS=Pan troglodytes GN=KRT7 PE=2 SV=1 - [K2C7_PANTR]	8.7843	13.43	17	2	6
Q5E9E3	Complement C1q subcomponent subunit A OS=Bos taurus GN=C1QA PE=2 SV=1 - [C1QA_BOVIN]	8.74172	19.67	1	2	2
Q9D2Q8	Protein S100-A14 OS=Mus musculus GN=S100a14 PE=2 SV=1 - [S10AE_MOUSE]	8.66696	28.85	3	2	2
Q97FT3	Carbamoyl-phosphate synthase large chain OS=Clostridium acetobutylicum (strain ATCC 824 / DSM 792 / JCM 1419 / LMG 5710 / VKM B-1787) GN=carB PE=3 SV=1 - [CARB_CLOAB]	8.46365	4.51	1	1	5
Q6FTZ5	Maintenance of telomere capping protein 2 OS=Candida glabrata (strain ATCC 2001 / CBS 138 / JCM 3761 / NBRC 0622 / NRRL Y-65) GN=MTC2 PE=3 SV=1 - [MTC2_CANGA]	8.39469	19.14	1	1	5
A2I7N3	Serpin A3-7 OS=Bos taurus GN=SERPINA3-7 PE=3 SV=1 - [SPA37_BOVIN]	8.34005	17.75	1	4	5
P80021	ATP synthase subunit alpha, mitochondrial OS=Sus scrofa GN=ATP5A1 PE=1 SV=2 - [ATPA_PIG]	8.18928	16.46	7	3	5
P46193	Annexin A1 OS=Bos taurus GN=ANXA1 PE=2 SV=2 - [ANXA1_BOVIN]	8.06143	34.97	2	2	7
P62833	Ras-related protein Rap-1A OS=Bos taurus GN=RAP1A PE=1 SV=1 - [RAP1A_BOVIN]	8.00287	29.35	11	2	3
Q28107	Coagulation factor V OS=Bos taurus GN=F5 PE=1 SV=1 - [FA5_BOVIN]	7.99618	5.88	1	1	6
P63038	60 kDa heat shock protein, mitochondrial OS=Mus musculus GN=Hspd1 PE=1 SV=1 - [CH60_MOUSE]	7.97967	20.77	9	3	7
Q8HZQ5	Ezrin OS=Oryctolagus cuniculus GN=EZR PE=1 SV=3 - [EZRI_RABIT]	7.54861	8.19	19	2	5
Q3SZV7	Hemopexin OS=Bos taurus GN=HPX PE=2 SV=1 - [HEMO_BOVIN]	7.45032	10.68	1	1	2
P53761	Phosphatidylcholine-sterol acyltransferase OS=Oryctolagus cuniculus GN=LCAT PE=2 SV=1 - [LCAT_RABIT]	7.14763	13.18	2	1	2
A6QNX5	Keratin, type II cytoskeletal 78 OS=Bos taurus GN=KRT78 PE=2 SV=1 - [K2C78_BOVIN]	6.70537	17.61	1	1	5
Q9SMH3	Dynein-1-alpha heavy chain, flagellar inner arm I1 complex OS=Chlamydomonas reinhardtii GN=DHC1 PE=1 SV=1 - [DYH1A_CHLRE]	6.64504	5.75	1	1	15
Q14CN4	Keratin, type II cytoskeletal 72 OS=Homo sapiens GN=KRT72 PE=1 SV=2 - [K2C72_HUMAN]	6.44765	8.22	8	1	4
Q4PG15	SWR1-complex protein 4 OS=Ustilago maydis (strain 521 / FGSC 9021) GN=SWC4 PE=3 SV=1 - [SWC4_USTMA]	6.33574	12.03	1	1	3
P79335	Plasminogen activator inhibitor 1 OS=Sus scrofa GN=SERPINE1 PE=2 SV=1 - [PAI1_PIG]	6.08278	17.41	2	1	3
P04004	Vitronectin OS=Homo sapiens GN=VTN PE=1 SV=1 - [VTNC_HUMAN]	6.03663	9.41	1	1	4
P62184	Calmodulin OS=Renilla reniformis PE=1 SV=2 - [CALM_RENRE]	6.01653	39.6	3	1	3
P62983	Ubiquitin-40S ribosomal protein S27a OS=Mus musculus GN=Rps27a PE=1 SV=2 - [RS27A_MOUSE]	5.98845	43.59	28	1	5
Q9ZBR9	D-alanine--D-alanine ligase OS=Streptomyces coelicolor (strain ATCC BAA-471 / A3(2) / M145) GN=ddl PE=3 SV=1 - [DDL_STRCO]	5.93195	20.31	1	1	3
B9DXQ4	50S ribosomal protein L9 OS=Clostridium kluyveri (strain NBRC 12016) GN=rplI PE=3 SV=1 - [RL9_CLOK1]	5.86166	9.52	44	1	2
P00360	Glyceraldehyde-3-phosphate dehydrogenase 1 OS=Saccharomyces cerevisiae (strain ATCC 204508 / S288c) GN=TDH1 PE=1 SV=3 - [G3P1_YEAST]	5.8364	16.57	17	1	4
P43468	Fructokinase OS=Pediococcus pentosaceus GN=scrK PE=3 SV=1 - [SCRK_PEDPE]	5.8039	14.58	1	1	2
Q49WI3	Probable quinol oxidase subunit 1 OS=Staphylococcus saprophyticus subsp. saprophyticus (strain ATCC 15305 / DSM 20229) GN=qoxB PE=3 SV=1 - [QOX1_STAS1]	5.7383	17.52	1	1	3
Q29116	Tenascin OS=Sus scrofa GN=TNC PE=1 SV=1 - [TENA_PIG]	5.64396	9.79	1	1	11
Q28065	C4b-binding protein alpha chain OS=Bos taurus GN=C4BPA PE=2 SV=1 - [C4BPA_BOVIN]	5.59393	10.98	1	1	5
Q55E54	Coronin-B OS=Dictyostelium discoideum GN=corB PE=1 SV=1 - [COROB_DICDI]	5.52265	4.99	1	1	2
P03951	Coagulation factor XI OS=Homo sapiens GN=F11 PE=1 SV=1 - [FA11_HUMAN]	5.49609	8.48	1	1	3
B4R4H1	Bifunctional lysine-specific demethylase and histidyl-hydroxylase NO66 OS=Drosophila simulans GN=GD16684 PE=3 SV=1 - [NO66_DROSI]	5.46741	12.04	1	1	5
P06868	Plasminogen OS=Bos taurus GN=PLG PE=1 SV=2 - [PLMN_BOVIN]	5.38057	10.71	1	1	5
Q3TLI0	Trafficking protein particle complex subunit 10 OS=Mus musculus GN=Trappc10 PE=1 SV=2 - [TPC10_MOUSE]	5.32822	0.71	1	1	1
P12799	Fibrinogen gamma-B chain OS=Bos taurus GN=FGG PE=1 SV=1 - [FIBG_BOVIN]	5.163	19.59	1	1	5
P06684	Complement C5 OS=Mus musculus GN=C5 PE=1 SV=2 - [CO5_MOUSE]	5.08349	7.98	1	1	6
Q6L3D3	30S ribosomal protein S15, chloroplastic OS=Saccharum hybrid GN=rps15-A PE=3 SV=1 - [RR15_SACHY]	5.03304	21.79	1	1	1
P50997	Sodium/potassium-transporting ATPase subunit alpha-1 OS=Canis familiaris GN=ATP1A1 PE=2 SV=1 - [AT1A1_CANFA]	4.95047	13.12	32	1	7
O70159	Alpha-2-HS-glycoprotein OS=Cavia porcellus GN=AHSG PE=2 SV=1 - [FETUA_CAVPO]	4.8089	3.91	1	1	2
Q9UB37	Calmodulin-2 OS=Branchiostoma lanceolatum GN=CAM2 PE=2 SV=3 - [CALM2_BRALA]	4.71513	26.17	1	1	2
A2AQ07	Tubulin beta-1 chain OS=Mus musculus GN=Tubb1 PE=1 SV=1 - [TBB1_MOUSE]	4.70855	7.76	2	1	2
Q8N609	Translocating chain-associated membrane protein 1-like 1 OS=Homo sapiens GN=TRAM1L1 PE=2 SV=2 - [TR1L1_HUMAN]	4.47898	19.51	3	1	3
Q21XK2	Methionine import ATP-binding protein MetN OS=Rhodoferax ferrireducens (strain DSM 15236 / ATCC BAA-621 / T118) GN=metN PE=3 SV=1 - [METN_RHOFD]	4.45033	12.64	1	1	2
A6LNG3	Aspartate--tRNA ligase OS=Thermosipho melanesiensis (strain BI429 / DSM 12029) GN=aspS PE=3 SV=1 - [SYD_THEM4]	4.38206	11.53	1	1	3
P15311	Ezrin OS=Homo sapiens GN=EZR PE=1 SV=4 - [EZRI_HUMAN]	4.23049	5.29	20	1	4
Q9BXJ4	Complement C1q tumor necrosis factor-related protein 3 OS=Homo sapiens GN=C1QTNF3 PE=1 SV=1 - [C1QT3_HUMAN]	4.17735	10.16	2	1	1
P68254	14-3-3 protein theta OS=Mus musculus GN=Ywhaq PE=1 SV=1 - [1433T_MOUSE]	4.1541	11.84	3	1	2
Q95M17	Acidic mammalian chitinase OS=Bos taurus GN=CHIA PE=1 SV=1 - [CHIA_BOVIN]	4.14277	12.5	1	1	2
P61285	Dynein light chain 1, cytoplasmic OS=Bos taurus GN=DYNLL1 PE=1 SV=1 - [DYL1_BOVIN]	4.12806	74.16	4	1	3
O46375	Transthyretin OS=Bos taurus GN=TTR PE=1 SV=1 - [TTHY_BOVIN]	4.09782	25.85	1	1	2
Q45388	Protein tex OS=Bordetella pertussis (strain Tohama I / ATCC BAA-589 / NCTC 13251) GN=tex PE=4 SV=2 - [TEX_BORPE]	4.08163	5.69	1	1	3
O00394	Alpha-1-antitrypsin (Fragment) OS=Chlorocebus aethiops GN=SERPINA1 PE=2 SV=1 - [A1AT_CHLAE]	4.04523	8.59	2	1	2
P68253	14-3-3 protein gamma (Fragments) OS=Ovis aries GN=YWHAG PE=1 SV=1 - [1433G_SHEEP]	3.94577	8.86	4	1	1
P61603	10 kDa heat shock protein, mitochondrial OS=Bos taurus GN=HSPE1 PE=3 SV=2 - [CH10_BOVIN]	3.93136	19.61	1	1	1
A8MTJ3	Guanine nucleotide-binding protein G(t) subunit alpha-3 OS=Homo sapiens GN=GNAT3 PE=2 SV=2 - [GNAT3_HUMAN]	3.90827	22.88	100	1	8
P08898	Histone H3 OS=Caenorhabditis elegans GN=his-2 PE=1 SV=4 - [H3_CAEEL]	3.88483	23.53	2	1	1
P39708	NADP-specific glutamate dehydrogenase 2 OS=Saccharomyces cerevisiae (strain ATCC 204508 / S288c) GN=GDH3 PE=1 SV=1 - [DHE5_YEAST]	3.75125	8.53	2	1	2
Q0AKV8	ATP synthase subunit alpha OS=Maricaulis maris (strain MCS10) GN=atpA PE=3 SV=1 - [ATPA_MARMM]	3.71389	5.69	1	1	2
P04186	Complement factor B OS=Mus musculus GN=Cfb PE=1 SV=2 - [CFAB_MOUSE]	3.67747	8.8	5	1	5
Q197C5	Uncharacterized protein 035R OS=Invertebrate iridescent virus 3 GN=IIV3-035R PE=4 SV=1 - [VF179_IIV3]	3.6354	14.03	1	1	8
Q1ATM0	Methylenetetrahydrofolate--tRNA-(uracil-5-)-methyltransferase TrmFO OS=Rubrobacter xylanophilus (strain DSM 9941 / NBRC 16129) GN=trmFO PE=3 SV=1 - [TRMFO_RUBXD]	3.59683	1.57	1	1	1
P08132	Annexin A4 OS=Sus scrofa GN=ANXA4 PE=1 SV=2 - [ANXA4_PIG]	3.45536	13.17	2	1	2
P26231	Catenin alpha-1 OS=Mus musculus GN=Ctnna1 PE=1 SV=1 - [CTNA1_MOUSE]	3.27377	10.26	4	1	5
P02452	Collagen alpha-1(I) chain OS=Homo sapiens GN=COL1A1 PE=1 SV=5 - [CO1A1_HUMAN]	3.00848	9.77	5	1	5
A2YCI3	Putative cellulose synthase-like protein D5 OS=Oryza sativa subsp. indica GN=CSLD5 PE=3 SV=1 - [CSLD5_ORYSI]	2.96066	8.5	2	1	3
Q8K9Z7	Carbamoyl-phosphate synthase large chain OS=Buchnera aphidicola subsp. Schizaphis graminum (strain Sg) GN=carB PE=3 SV=3 - [CARB_BUCAP]	2.84236	7.15	1	1	4
Q2V905	Transferrin receptor protein 1 OS=Equus caballus GN=TFRC PE=2 SV=1 - [TFR1_HORSE]	2.83588	2.48	1	1	1
Q3SZR3	Alpha-1-acid glycoprotein OS=Bos taurus GN=ORM1 PE=2 SV=1 - [A1AG_BOVIN]	2.81925	19.31	1	2	3
P60661	Myosin light polypeptide 6 OS=Bos taurus GN=MYL6 PE=2 SV=2 - [MYL6_BOVIN]	2.78142	17.22	4	1	2
Q04861	Nuclear factor NF-kappa-B p105 subunit OS=Gallus gallus GN=NFKB1 PE=2 SV=2 - [NFKB1_CHICK]	2.75969	10.27	1	1	4
P13635	Ceruloplasmin OS=Rattus norvegicus GN=Cp PE=1 SV=3 - [CERU_RAT]	2.75775	14.07	2	1	7
Q15T16	Serine--tRNA ligase OS=Pseudoalteromonas atlantica (strain T6c / ATCC BAA-1087) GN=serS PE=3 SV=1 - [SYS_PSEA6]	2.74968	7.41	1	1	2
Q09676	Uncharacterized protein C5H10.03 OS=Schizosaccharomyces pombe (strain 972 / ATCC 24843) GN=SPAC5H10.03 PE=4 SV=1 - [YA03_SCHPO]	2.73901	7.76	1	1	1
Q58941	UPF0219 protein MJ1546 OS=Methanocaldococcus jannaschii (strain ATCC 43067 / DSM 2661 / JAL-1 / JCM 10045 / NBRC 100440) GN=MJ1546 PE=3 SV=3 - [Y1546_METJA]	2.73849	6.67	1	1	1
Q02788	Collagen alpha-2(VI) chain OS=Mus musculus GN=Col6a2 PE=2 SV=3 - [CO6A2_MOUSE]	2.73076	3.09	1	1	2
O83110	Chaperone protein ClpB OS=Treponema pallidum (strain Nichols) GN=clpB PE=3 SV=1 - [CLPB_TREPA]	2.66742	9.34	1	1	3
Q0SMU9	Chaperone protein HtpG OS=Borrelia afzelii (strain PKo) GN=htpG PE=3 SV=1 - [HTPG_BORAP]	2.65075	18.18	92	1	7
P01044	Kininogen-1 OS=Bos taurus GN=KNG1 PE=1 SV=1 - [KNG1_BOVIN]	2.60868	5.31	12	1	2
P41043	Glutathione S-transferase S1 OS=Drosophila melanogaster GN=GstS1 PE=1 SV=2 - [GST1_DROME]	2.60329	17.27	1	1	3
A9KHL4	Argininosuccinate synthase OS=Clostridium phytofermentans (strain ATCC 700394 / DSM 18823 / ISDg) GN=argG PE=3 SV=1 - [ASSY_CLOPH]	2.57354	26.29	1	1	5
Q15034	Probable E3 ubiquitin-protein ligase HERC3 OS=Homo sapiens GN=HERC3 PE=1 SV=1 - [HERC3_HUMAN]	2.56303	6.67	1	1	3
P11216	Glycogen phosphorylase, brain form OS=Homo sapiens GN=PYGB PE=1 SV=5 - [PYGB_HUMAN]	2.51162	14.47	18	1	6
C3KX34	DNA mismatch repair protein MutL OS=Clostridium botulinum (strain 657 / Type Ba4) GN=mutL PE=3 SV=1 - [MUTL_CLOB6]	2.49331	10.36	1	1	3
A8LKP0	Putative pterin-4-alpha-carbinolamine dehydratase OS=Dinoroseobacter shibae (strain DSM 16493 / NCIMB 14021 / DFL 12) GN=Dshi_0134 PE=3 SV=1 - [PHS_DINSH]	2.45836	22.68	1	1	1
Q9WVA4	Transgelin-2 OS=Mus musculus GN=Tagln2 PE=1 SV=4 - [TAGL2_MOUSE]	2.43892	22.61	3	1	2
Q2LE37	Apolipoprotein M OS=Sus scrofa GN=APOM PE=2 SV=1 - [APOM_PIG]	2.34317	10.64	1	1	1
B7VKM5	Flagellar L-ring protein OS=Vibrio splendidus (strain LGP32) GN=flgH PE=3 SV=1 - [FLGH_VIBSL]	2.34083	5.81	1	1	1
O70456	14-3-3 protein sigma OS=Mus musculus GN=Sfn PE=1 SV=2 - [1433S_MOUSE]	2.29592	12.1	3	1	2
Q0APU5	Anthranilate phosphoribosyltransferase OS=Maricaulis maris (strain MCS10) GN=trpD PE=3 SV=1 - [TRPD_MARMM]	2.22789	3.83	1	1	1
P01031	Complement C5 OS=Homo sapiens GN=C5 PE=1 SV=4 - [CO5_HUMAN]	2.17874	8.89	1	1	7
B2A2G0	Aspartate--tRNA ligase OS=Natranaerobius thermophilus (strain ATCC BAA-1301 / DSM 18059 / JW/NM-WN-LF) GN=aspS PE=3 SV=1 - [SYD_NATTJ]	2.09354	12.14	1	1	4
P00829	ATP synthase subunit beta, mitochondrial OS=Bos taurus GN=ATP5B PE=1 SV=2 - [ATPB_BOVIN]	2.04165	8.71	4	1	2
P01876	Ig alpha-1 chain C region OS=Homo sapiens GN=IGHA1 PE=1 SV=2 - [IGHA1_HUMAN]	2.02769	9.35	2	1	2
O60112	Uncharacterized Rab geranylgeranyltransferase C15C4.03 OS=Schizosaccharomyces pombe (strain 972 / ATCC 24843) GN=SPBC15C4.03 PE=3 SV=1 - [YG63_SCHPO]	1.94237	6.1	1	1	2
Q68VX4	Signal recognition particle receptor FtsY OS=Rickettsia typhi (strain ATCC VR-144 / Wilmington) GN=ftsY PE=3 SV=1 - [FTSY_RICTY]	1.92044	3.3	1	1	1
Q6CWC2	Lysophospholipase NTE1 OS=Kluyveromyces lactis (strain ATCC 8585 / CBS 2359 / DSM 70799 / NBRC 1267 / NRRL Y-1140 / WM37) GN=NTE1 PE=3 SV=1 - [NTE1_KLULA]	1.91695	8.67	1	1	6
Q7SA06	Mitochondrial outer membrane protein iml-2 OS=Neurospora crassa (strain ATCC 24698 / 74-OR23-1A / CBS 708.71 / DSM 1257 / FGSC 987) GN=iml-2 PE=3 SV=1 - [IML2_NEUCR]	1.82098	1.11	1	1	1
Q1RKH7	RNA polymerase sigma factor RpoD OS=Rickettsia bellii (strain RML369-C) GN=rpoD PE=3 SV=1 - [RPOD_RICBR]	1.79126	4.68	1	1	2
Q3Y5Z3	Adiponectin OS=Bos taurus GN=ADIPOQ PE=1 SV=1 - [ADIPO_BOVIN]	1.76541	7.92	1	1	2
Q5SLU5	Ribonuclease HII OS=Thermus thermophilus (strain HB8 / ATCC 27634 / DSM 579) GN=rnhB PE=3 SV=1 - [RNH2_THET8]	1.73391	3.45	1	1	1
O93209	Pro-Pol polyprotein OS=Feline foamy virus GN=pol PE=3 SV=1 - [POL_FFV]	1.71931	12.63	3	1	8
Q38858	Calreticulin-2 OS=Arabidopsis thaliana GN=CRT2 PE=1 SV=3 - [CALR2_ARATH]	0	16.51	1	1	3
P30694	C4 phosphoenolpyruvate carboxylase OS=Flaveria trinervia GN=PPCA PE=1 SV=2 - [CAPPA_FLATR]	0	11.08	1	1	5
P79403	Neutral alpha-glucosidase AB OS=Sus scrofa GN=GANAB PE=1 SV=1 - [GANAB_PIG]	0	11.23	2	1	4
Q8I0H7	Heat shock 70 kDa protein, mitochondrial OS=Dictyostelium discoideum GN=mhsp70 PE=1 SV=1 - [HSP7M_DICDI]	0	5.47	1	1	2
A5V7N3	Protease HtpX homolog OS=Sphingomonas wittichii (strain RW1 / DSM 6014 / JCM 10273) GN=htpX PE=3 SV=1 - [HTPX_SPHWW]	0	22.78	1	1	3
B4K982	Lateral signaling target protein 2 homolog OS=Drosophila mojavensis GN=GI24295 PE=3 SV=1 - [LST2_DROMO]	0	3.71	1	1	1
A7TF50	Restriction of telomere capping protein 4 OS=Vanderwaltozyma polyspora (strain ATCC 22028 / DSM 70294) GN=RTC4 PE=3 SV=1 - [RTC4_VANPO]	0	13.66	1	1	2
P81113	Snaclec alboaggregin-A subunit beta OS=Cryptelytrops albolabris PE=1 SV=1 - [SLA3_CRYAB]	0	28.8	1	1	2
C1DDA7	Queuine tRNA-ribosyltransferase OS=Laribacter hongkongensis (strain HLHK9) GN=tgt PE=3 SV=1 - [TGT_LARHH]	0	29.19	1	1	4

## Sheet: PAOEC-EXO-3
	Sample 3. List of Proteins identified in PAOEC derived extracellular vesicles
Accession	Description	Score	Coverage	# Proteins	# Unique Peptides	# Peptides
P02769	Serum albumin OS=Bos taurus GN=ALB PE=1 SV=4 - [ALBU_BOVIN]	126.679	26.52	9	9	13
Q7SIH1	Alpha-2-macroglobulin OS=Bos taurus GN=A2M PE=1 SV=2 - [A2MG_BOVIN]	43.8014	9.6	1	4	7
P35747	Serum albumin OS=Equus caballus GN=ALB PE=1 SV=1 - [ALBU_HORSE]	28.4768	6.92	4	4	4
P12763	Alpha-2-HS-glycoprotein OS=Bos taurus GN=AHSG PE=1 SV=2 - [FETUA_BOVIN]	16.6572	8.64	2	2	2
P02808	Statherin OS=Homo sapiens GN=STATH PE=1 SV=2 - [STAT_HUMAN]	9.39937	54.84	1	2	2
P02075	Hemoglobin subunit beta OS=Ovis aries GN=HBB PE=1 SV=2 - [HBB_SHEEP]	9.07057	16.55	31	1	2
Q2UVX4	Complement C3 OS=Bos taurus GN=C3 PE=1 SV=2 - [CO3_BOVIN]	7.36117	1.02	1	1	1
P48975	Actin, cytoplasmic 1 OS=Cricetulus griseus GN=ACTB PE=3 SV=1 - [ACTB_CRIGR]	3.52149	6.13	1	1	1
P02110	Hemoglobin subunit beta OS=Tachyglossus aculeatus aculeatus GN=HBB PE=1 SV=2 - [HBB_TACAC]	2.92074	7.48	1	1	1
P02679	Fibrinogen gamma chain OS=Homo sapiens GN=FGG PE=1 SV=3 - [FIBG_HUMAN]	2.61028	5.08	1	1	1
P14779	Bifunctional P-450/NADPH-P450 reductase OS=Bacillus megaterium GN=cyp102A1 PE=1 SV=2 - [CPXB_BACME]	2.57985	3.72	1	1	2
P0DM74	Nephilakinin-3 OS=Nephila clavipes PE=1 SV=1 - [BRK3_NEPCL]	2.15221	100	1	1	1
Q6GQ39	Transmembrane protein 135 OS=Xenopus laevis GN=tmem135 PE=2 SV=1 - [TM135_XENLA]	0	7.95	1	1	1

## Sheet: PTr2-Exo-Pathways List 
	PTr2-extracellular vesicles	PANTHER Pathway List
Pathway Accession	Mapped IDs	Pathway Name	Components	Subfamilies	Associated Sequence
P00005	PTHR11801:SF18,PTHR24072:SF168,PTHR24356:SF193,PTHR24216:SF11,PTHR24356:SF192,PTHR24256:SF212,PTHR11849:SF209,PTHR11938:SF64,PTHR23257:SF42,PTHR12027:SF95,PTHR23257:SF43,PTHR12027:SF93,PTHR12027:SF98,PTHR19134:SF299,PTHR10845:SF103,PTHR24356:SF188,PTHR24416:SF120,PTHR24057:SF8,PTHR24416:SF123,PTHR10869:SF55,PTHR11309:SF81,PTHR19384:SF66,PTHR23257:SF385,PTHR24356:SF181,PTHR11309:SF84,PTHR24232:SF2…	Angiogenesis	77	194	1080
P00056	PTHR12025:SF5,PTHR24070:SF184,PTHR24070:SF186,PTHR24055:SF10,PTHR24072:SF169,PTHR10048:SF48,PTHR24356:SF159,PTHR24070:SF189,PTHR11527:SF114,PTHR24356:SF193,PTHR24356:SF194,PTHR24216:SF11,PTHR24356:SF192,PTHR11849:SF209,PTHR11938:SF64,PTHR23257:SF42,PTHR23257:SF43,PTHR24072:SF95,PTHR10728:SF32,PTHR24055:SF110,PTHR24349:SF64,PTHR24349:SF63,PTHR10336:SF52,PTHR24356:SF188,PTHR24070:SF251,PTHR24216:SF…	VEGF signaling pathway	25	87	434
P00052	PTHR11848:SF119,PTHR11937:SF200,PTHR10005:SF13,PTHR22835:SF265,PTHR24055:SF154,PTHR11848:SF25,PTHR11254:SF293,PTHR11848:SF29,PTHR10005:SF15,PTHR24070:SF251,PTHR11848:SF43,PTHR11848:SF44,PTHR23255:SF22,PTHR10127:SF304,PTHR23257:SF544,PTHR24055:SF146,PTHR24115:SF162,PTHR11937:SF155,PTHR11848:SF34,PTHR11848:SF38,PTHR11848:SF39,PTHR11462:SF8,PTHR11462:SF7,PTHR19304:SF9,PTHR11848:SF54,PTHR11848:SF130,…	TGF-beta signaling pathway	20	148	798
P00030	PTHR10048:SF28,PTHR10048:SF29,PTHR15160:SF5,PTHR10438:SF18,PTHR24356:SF216,PTHR10048:SF48,PTHR24356:SF171,PTHR10410:SF5,PTHR24356:SF176,PTHR10048:SF7,PTHR11206:SF85,PTHR23043:SF7,PTHR13808:SF5,PTHR10438:SF215,PTHR10438:SF256,PTHR10438:SF264,PTHR12305:SF32,PTHR10048:SF35,PTHR10155:SF3,PTHR10048:SF14,PTHR10155:SF2,PTHR10050:SF30,PTHR10155:SF1,PTHR10048:SF54,PTHR12305:SF59,PTHR10048:SF33,PTHR10048:S…	Hypoxia response via HIF activation	14	41	200
P00031	PTHR12644:SF3,PTHR12644:SF2,PTHR12644:SF1,PTHR12644:SF0,PTHR30457:SF0,PTHR11937:SF162,PTHR24169:SF1,PTHR12128:SF21,PTHR11339:SF259,PTHR24169:SF4,PTHR12128:SF23,PTHR13715:SF53,PTHR11937:SF168,PTHR19850:SF31,PTHR30457:SF5,PTHR10489:SF664,PTHR24169:SF9,PTHR11937:SF165,PTHR24072:SF176,PTHR22826:SF112,PTHR10082:SF15,PTHR13809:SF29,PTHR12128:SF15,PTHR13809:SF25,PTHR24356:SF188,PTHR12128:SF19,PTHR13809:…	Inflammation mediated by chemokine and cytokine signaling pathway	58	366	1604
P00014	PTHR10835:SF1,PTHR12001:SF44,PTHR10835:SF0,PTHR11525:SF0,PTHR10885:SF5,PTHR13789:SF224,PTHR10551:SF13,PTHR10457:SF4,PTHR11877:SF26,PTHR10835,PTHR11877:SF12,PTHR10885:SF2,PTHR10885:SF1,PTHR11871:SF9	Cholesterol biosynthesis	11	23	109
P00018	PTHR24072:SF169,PTHR24361:SF338,PTHR24072:SF167,PTHR24356:SF193,PTHR24356:SF194,PTHR24361:SF336,PTHR24356:SF192,PTHR24361:SF331,PTHR24416:SF95,PTHR24416:SF137,PTHR24072:SF170,PTHR11584:SF332,PTHR10257:SF6,PTHR24356:SF188,PTHR10048:SF14,PTHR24356:SF181,PTHR24361:SF342,PTHR24361:SF350,PTHR24356:SF190,PTHR24377:SF295,PTHR10257:SF3,PTHR10257:SF5,PTHR10194:SF81,PTHR11913:SF20,PTHR10257:SF4,PTHR10740:S…	EGF receptor signaling pathway	28	240	1090
P00019	PTHR11903:SF8,PTHR24356:SF193,PTHR24356:SF194,PTHR22968:SF10,PTHR24356:SF191,PTHR24356:SF192,PTHR23257:SF42,PTHR13715:SF53,PTHR13715:SF54,PTHR24353:SF49,PTHR10336:SF12,PTHR10336:SF11,PTHR10336:SF10,PTHR11920:SF193,PTHR24353:SF32,PTHR24356:SF188,PTHR10048:SF14,PTHR11920:SF226,PTHR19384:SF66,PTHR24356:SF181,PTHR13715:SF51,PTHR13715:SF52,PTHR11920:SF343,PTHR24356:SF190,PTHR24243:SF103,PTHR24353:SF37…	Endothelin signaling pathway	27	144	702
P00053	PTHR24072:SF129,PTHR24015:SF638,PTHR24070:SF184,PTHR19944:SF54,PTHR24055:SF10,PTHR24072:SF169,PTHR23050:SF209,PTHR24361:SF414,PTHR19944:SF59,PTHR23202:SF35,PTHR24015:SF717,PTHR24070:SF189,PTHR22969:SF13,PTHR19944:SF50,PTHR23050:SF166,PTHR23257:SF42,PTHR23050:SF176,PTHR23257:SF43,PTHR11668:SF118,PTHR24072:SF95,PTHR24169:SF9,PTHR10663:SF159,PTHR24072:SF176,PTHR22826:SF112,PTHR10336:SF52,PTHR24169:S…	T cell activation	45	105	551
P00010	PTHR24015:SF638,PTHR24070:SF184,PTHR14334:SF2,PTHR24055:SF10,PTHR23050:SF209,PTHR24072:SF169,PTHR24015:SF717,PTHR24070:SF189,PTHR22969:SF13,PTHR23050:SF166,PTHR14334:SF1,PTHR13715:SF53,PTHR23257:SF42,PTHR23257:SF43,PTHR11668:SF118,PTHR23050:SF176,PTHR24072:SF95,PTHR24169:SF9,PTHR24055:SF110,PTHR24418:SF231,PTHR22826:SF112,PTHR24169:SF21,PTHR24356:SF188,PTHR11668:SF186,PTHR10048:SF54,PTHR23257:SF3…	B cell activation	37	86	418
P00045	PTHR24044:SF308,PTHR24044:SF269,PTHR10985:SF82,PTHR24033:SF53,PTHR15692:SF19,PTHR10985:SF78,PTHR10985:SF77,PTHR24033:SF57,PTHR10985:SF79,PTHR19964:SF33,PTHR23309:SF10,PTHR11232:SF45,PTHR12889:SF3,PTHR13992:SF21,PTHR10985:SF20,PTHR24362:SF11,PTHR12889:SF0,PTHR12889:SF1,PTHR10202:SF20,PTHR24052:SF11,PTHR12429:SF13,PTHR24044:SF328,PTHR23309:SF23,PTHR11232:SF33,PTHR12429:SF14,PTHR10665:SF0,PTHR24044:…	Notch signaling pathway	23	64	262
P04391	PTHR24241:SF19,PTHR24356:SF159,PTHR24356:SF193,PTHR24356:SF194,PTHR22968:SF10,PTHR24356:SF191,PTHR24356:SF192,PTHR10336:SF6,PTHR10218:SF213,PTHR10037:SF190,PTHR21136:SF4,PTHR10336:SF12,PTHR10336:SF11,PTHR10336:SF10,PTHR10336:SF52,PTHR10336:SF51,PTHR24356:SF188,PTHR24356:SF181,PTHR10037:SF184,PTHR10336:SF29,PTHR11926:SF145,PTHR21136:SF91,PTHR21136:SF90,PTHR11824:SF9,PTHR10218:SF57,PTHR11824:SF8,PT…	Oxytocin receptor mediated signaling pathway	6	62	340
P00047	PTHR19432:SF27,PTHR11801:SF19,PTHR11801:SF18,PTHR11849:SF202,PTHR11849:SF203,PTHR11849:SF204,PTHR24356:SF193,PTHR11849:SF205,PTHR11849:SF206,PTHR22969:SF13,PTHR11849:SF209,PTHR24351:SF25,PTHR11938:SF64,PTHR15377:SF4,PTHR13715:SF53,PTHR23257:SF42,PTHR23257:SF43,PTHR13715:SF54,PTHR22826:SF112,PTHR14166:SF8,PTHR11849:SF161,PTHR14166:SF6,PTHR24057:SF9,PTHR24057:SF8,PTHR24070:SF251,PTHR24057:SF5,PTHR1…	PDGF signaling pathway	36	203	981
P00057	PTHR11909:SF72,PTHR24356:SF193,PTHR24356:SF194,PTHR10814:SF2,PTHR24356:SF192,PTHR10814:SF4,PTHR11937:SF165,PTHR13809:SF29,PTHR10845:SF103,PTHR13809:SF25,PTHR10177:SF67,PTHR10257:SF6,PTHR11909:SF84,PTHR24356:SF188,PTHR13809:SF21,PTHR13140:SF368,PTHR24356:SF181,PTHR13140:SF484,PTHR13140:SF486,PTHR11937:SF155,PTHR24351:SF96,PTHR23056:SF43,PTHR23056:SF42,PTHR24351:SF92,PTHR13809:SF19,PTHR10257:SF3,PT…	Wnt signaling pathway	49	521	2328
P04395	PTHR13085,PTHR11757:SF2,PTHR13202:SF0,PTHR11757:SF12,PTHR13085:SF0,PTHR13085:SF1,PTHR11757:SF13,PTHR11757:SF14,PTHR11681:SF3,PTHR11681:SF2,PTHR10680:SF16,PTHR12804:SF0,PTHR10680:SF18,PTHR10680:SF17,PTHR10671:SF35,PTHR11681:SF9,PTHR11532:SF59,PTHR11860:SF53,PTHR11681:SF8,PTHR11860:SF52,PTHR13202,PTHR11681:SF7	Vasopressin synthesis	11	27	121
P02727	PTHR24322:SF339,PTHR24322:SF636,PTHR11005:SF26,PTHR24322:SF377,PTHR10408:SF10,PTHR24291:SF43,PTHR24322:SF577,PTHR10366:SF297,PTHR10366:SF364,PTHR10408:SF6,PTHR10366:SF410	Androgen/estrogene/progesterone biosynthesis	14	11	38
P00032	PTHR15071:SF5,PTHR24055:SF10,PTHR11454:SF9,PTHR24351:SF110,PTHR23113:SF168,PTHR24361:SF314,PTHR23351:SF4,PTHR24351:SF48,PTHR24361:SF353,PTHR24351:SF25,PTHR11454:SF10,PTHR10194:SF19,PTHR24361:SF376,PTHR23257:SF42,PTHR24351:SF43,PTHR24351:SF41,PTHR24351:SF85,PTHR11454:SF4,PTHR10614:SF7,PTHR10614:SF8,PTHR24377:SF129,PTHR24055:SF217,PTHR10614:SF2,PTHR11454:SF23,PTHR11849:SF133,PTHR23113:SF150,PTHR118…	Insulin/IGF pathway-mitogen activated protein kinase kinase/MAP kinase cascade	12	46	255
P00033	PTHR15071:SF5,PTHR10048:SF28,PTHR10048:SF29,PTHR24356:SF216,PTHR11454:SF9,PTHR10063:SF1,PTHR10048:SF48,PTHR24356:SF171,PTHR13844:SF20,PTHR24356:SF176,PTHR10048:SF7,PTHR11454:SF10,PTHR11454:SF4,PTHR10614:SF7,PTHR10614:SF8,PTHR10614:SF2,PTHR15154,PTHR11454:SF23,PTHR12305:SF32,PTHR24057:SF8,PTHR10048:SF35,PTHR10155:SF3,PTHR10048:SF14,PTHR15154:SF2,PTHR13844:SF15,PTHR10155:SF2,PTHR10050:SF30,PTHR1015…	Insulin/IGF pathway-protein kinase B signaling cascade	18	53	287
P00034	PTHR12644:SF3,PTHR12644:SF2,PTHR24072:SF169,PTHR12644:SF1,PTHR24347:SF1,PTHR12644:SF0,PTHR24072:SF168,PTHR11785:SF338,PTHR24023:SF539,PTHR24023:SF536,PTHR24023:SF537,PTHR24023:SF533,PTHR11937:SF168,PTHR10082:SF11,PTHR24347:SF209,PTHR10082:SF15,PTHR23220:SF88,PTHR24023:SF540,PTHR10048:SF14,PTHR24023:SF549,PTHR23257:SF385,PTHR11937:SF155,PTHR11937:SF154,PTHR23220:SF73,PTHR23220:SF78,PTHR24418:SF94,…	Integrin signalling pathway	46	266	1307
P00035	PTHR24055:SF79,PTHR24055:SF10,PTHR24369:SF78,PTHR20859:SF46,PTHR11801:SF18,PTHR24418:SF179,PTHR24369:SF75,PTHR24369:SF77,PTHR24369:SF92,PTHR24369:SF71,PTHR11419,PTHR24055:SF110,PTHR11419:SF0,PTHR10782:SF10,PTHR10782:SF11,PTHR10782:SF12,PTHR19134:SF299,PTHR24418:SF68,PTHR19134:SF235,PTHR24055:SF172,PTHR24369:SF65,PTHR19134:SF65,PTHR24369:SF82,PTHR24369:SF83,PTHR20859:SF5,PTHR24055:SF146,PTHR24055:…	Interferon-gamma signaling pathway	10	40	224
P00036	PTHR11326:SF2,PTHR11801:SF19,PTHR11801:SF18,PTHR22969:SF13,PTHR24351:SF25,PTHR23037:SF22,PTHR23257:SF42,PTHR23257:SF43,PTHR10573:SF0,PTHR23036:SF98,PTHR23036:SF17,PTHR11849:SF174,PTHR23037:SF32,PTHR10079:SF0,PTHR23037:SF30,PTHR23036:SF29,PTHR24057:SF8,PTHR11849:SF178,PTHR19384:SF66,PTHR23257:SF385,PTHR24057:SF0,PTHR24351:SF98,PTHR15947,PTHR24356:SF190,PTHR11443:SF0,PTHR11849:SF172,PTHR11913:SF20,…	Interleukin signaling pathway	36	122	568
P00046	PTHR11462:SF8,PTHR19304:SF9,PTHR10438:SF18,PTHR11801:SF18,PTHR14187:SF56,PTHR24361:SF353,PTHR24361:SF40,PTHR24361:SF376,PTHR10728:SF32,PTHR24055:SF110,PTHR24055:SF154,PTHR10728:SF13,PTHR11945:SF25,PTHR10438:SF215,PTHR24055:SF215,PTHR10159:SF299,PTHR11849:SF178,PTHR11256:SF11,PTHR11514:SF2,PTHR24055:SF172,PTHR11945:SF145,PTHR24361:SF365,PTHR24055:SF146,PTHR24055:SF222,PTHR24349:SF114,PTHR24349:SF1…	Oxidative stress response	20	41	217
P02779	PTHR20858:SF17,PTHR20857:SF15,PTHR20858:SF19,PTHR11624:SF64,PTHR11624:SF20,PTHR11695:SF507,PTHR11624:SF62	Thiamin biosynthesis	8	8	51
P05726	PTHR11610:SF111,PTHR11610:SF12,PTHR10336:SF12,PTHR10336:SF11,PTHR10336:SF10	2-arachidonoylglycerol biosynthesis	4	6	29
P04373	PTHR24353:SF67,PTHR10218:SF73,PTHR11616:SF105,PTHR21136:SF78,PTHR10218:SF230,PTHR24353:SF83,PTHR24353:SF82,PTHR11920:SF273,PTHR10218:SF211,PTHR19305:SF9,PTHR19305:SF4,PTHR11920:SF253,PTHR11021:SF0,PTHR19305:SF5,PTHR21136:SF4,PTHR24353:SF49,PTHR24247:SF16,PTHR24247:SF17,PTHR24247:SF33,PTHR24247:SF34,PTHR11635:SF121,PTHR24353:SF74,PTHR24353:SF32,PTHR23506:SF8,PTHR24353:SF54,PTHR24353:SF53,PTHR23506…	5HT1 type receptor mediated signaling pathway	8	47	249
P04374	PTHR24356:SF159,PTHR24356:SF193,PTHR24356:SF194,PTHR22968:SF10,PTHR24356:SF191,PTHR24356:SF192,PTHR10336:SF6,PTHR10218:SF213,PTHR10037:SF190,PTHR21136:SF4,PTHR10336:SF12,PTHR10336:SF11,PTHR10336:SF10,PTHR24249:SF285,PTHR10336:SF52,PTHR10336:SF51,PTHR24356:SF188,PTHR24356:SF181,PTHR11003:SF138,PTHR10037:SF184,PTHR10336:SF29,PTHR11926:SF145,PTHR21136:SF91,PTHR21136:SF90,PTHR11824:SF9,PTHR10218:SF57…	5HT2 type receptor mediated signaling pathway	9	75	388
P04375	PTHR23506:SF8,PTHR23506:SF15,PTHR11616:SF105,PTHR11003:SF75,PTHR21136:SF103,PTHR21136:SF78,PTHR11003:SF138,PTHR21136:SF75,PTHR21136:SF107,PTHR18945:SF147,PTHR19305:SF9,PTHR19305:SF4,PTHR21136:SF91,PTHR21136:SF90,PTHR21136:SF4,PTHR11021:SF0,PTHR19305:SF5,PTHR19957:SF34,PTHR18945:SF53,PTHR18945:SF52	5HT3 type receptor mediated signaling pathway	5	22	120
P04376	PTHR23506:SF8,PTHR23506:SF15,PTHR11616:SF105,PTHR11003:SF75,PTHR21136:SF103,PTHR21136:SF78,PTHR11003:SF138,PTHR21136:SF75,PTHR21136:SF107,PTHR11920:SF273,PTHR19305:SF9,PTHR19305:SF4,PTHR21136:SF91,PTHR11920:SF253,PTHR21136:SF90,PTHR11021:SF0,PTHR19305:SF5,PTHR21136:SF4,PTHR24249:SF33,PTHR19957:SF34,PTHR10218:SF36	5HT4 type receptor mediated signaling pathway	7	24	130
P04371	PTHR11999:SF60,PTHR11999:SF70,PTHR11999:SF59,PTHR11999:SF112,PTHR11999:SF98	5-Hydroxytryptamine biosynthesis	2	8	33
P04372	PTHR11699:SF111,PTHR11699:SF210,PTHR11699:SF15,PTHR11699:SF102,PTHR11699:SF174,PTHR10742:SF216,PTHR11699:SF198,PTHR11699:SF46,PTHR10742:SF291,PTHR11699:SF109,PTHR10742:SF267,PTHR11699:SF108,PTHR11699:SF105,PTHR11699:SF116,PTHR11761:SF8,PTHR10742:SF261	5-Hydroxytryptamine degredation	2	17	52
P02722	PTHR24095:SF172,PTHR23406:SF1,PTHR22926:SF3,PTHR24095:SF165,PTHR27000:SF67,PTHR24095:SF154,PTHR24095:SF110,PTHR24095:SF163,PTHR27000:SF25,PTHR24095:SF184,PTHR27000:SF121,PTHR24286:SF75,PTHR24286:SF56,PTHR24095:SF178,PTHR24095:SF199,PTHR24095:SF210,PTHR24095:SF14,PTHR23406:SF3,PTHR24095:SF126	Acetate utilization	3	21	84
P06210	PTHR11254:SF311,PTHR10795:SF378,PTHR13703:SF44,PTHR13703:SF45,PTHR13703:SF38,PTHR11848:SF25,PTHR23255:SF71,PTHR22835:SF186,PTHR13832:SF253,PTHR23255:SF70,PTHR13703:SF40	Activin beta signaling pathway	14	11	11
P02723	PTHR22573:SF38,PTHR22573:SF55,PTHR23115:SF186,PTHR22573:SF56,PTHR11880:SF10,PTHR11409:SF41,PTHR22573:SF50,PTHR11409:SF43,PTHR23115:SF5,PTHR11409:SF42,PTHR11904:SF9,PTHR11908:SF80,PTHR11904:SF12,PTHR11409:SF36,PTHR11908:SF81,PTHR11908:SF82,PTHR11908:SF66,PTHR11908:SF78,PTHR23115:SF13	Adenine and hypoxanthine salvage pathway	10	23	117
P00001	PTHR21230:SF37,PTHR11616:SF102,PTHR11616:SF101,PTHR11616:SF125,PTHR11616:SF109,PTHR21136:SF78,PTHR11999:SF98,PTHR10509:SF2,PTHR19957:SF90,PTHR19305:SF9,PTHR19305:SF4,PTHR19305:SF5,PTHR21136:SF4,PTHR19957:SF88,PTHR10742:SF267,PTHR11616:SF11,PTHR11616:SF38,PTHR10742:SF261,PTHR11616:SF37,PTHR23506:SF8,PTHR11616:SF113,PTHR23506:SF15,PTHR11616:SF115,PTHR10742:SF216,PTHR10867:SF18,PTHR11616:SF117,PTHR1…	Adrenaline and noradrenaline biosynthesis	12	45	194
P02724	PTHR11825:SF28,PTHR11825:SF39,PTHR11825:SF7,PTHR11825:SF49,PTHR11825:SF46,PTHR11825:SF44,PTHR11825:SF2,PTHR11825:SF53,PTHR11825:SF31,PTHR11825:SF52,PTHR11825:SF51,PTHR11926:SF136,PTHR11926:SF209	Alanine biosynthesis	3	13	41
P02725	PTHR21599:SF0,PTHR22981:SF70,PTHR21599,PTHR11647:SF4,PTHR21599:SF4,PTHR23072,PTHR11091:SF0,PTHR21599:SF5,PTHR22981:SF78,PTHR18968:SF14,PTHR23072:SF0	Allantoin degradation	7	17	33
P06209	PTHR11254:SF311,PTHR10795:SF378,PTHR13703:SF45,PTHR11848:SF161,PTHR13703:SF38,PTHR23255:SF71,PTHR22835:SF186,PTHR13832:SF253,PTHR23255:SF70,PTHR13703:SF40	ALP23B signaling pathway	13	10	10
P00002	PTHR24248:SF24,PTHR24356:SF177,PTHR24248:SF26,PTHR24248:SF25,PTHR24356:SF159,PTHR24356:SF193,PTHR10336:SF9,PTHR21136:SF78,PTHR10336:SF6,PTHR10336:SF106,PTHR10218:SF195,PTHR19305:SF4,PTHR21136:SF4,PTHR19305:SF5,PTHR19957:SF104,PTHR10336:SF12,PTHR19957:SF106,PTHR10336:SF99,PTHR10336:SF11,PTHR10336:SF10,PTHR24248:SF14,PTHR24248:SF17,PTHR24248:SF16,PTHR24356:SF162,PTHR13715:SF52,PTHR21136:SF107,PTHR2…	Alpha adrenergic receptor signaling pathway	6	32	157
P00003	PTHR11905:SF136,PTHR24356:SF158,PTHR10795:SF366,PTHR24055:SF10,PTHR24356:SF159,PTHR19959:SF170,PTHR24356:SF193,PTHR24356:SF194,PTHR24356:SF192,PTHR24249:SF283,PTHR24055:SF158,PTHR19959:SF139,PTHR16318:SF0,PTHR10037:SF190,PTHR24055:SF230,PTHR24055:SF154,PTHR24055:SF110,PTHR10615:SF82,PTHR24377:SF129,PTHR24249:SF60,PTHR24249:SF61,PTHR10795:SF379,PTHR10795:SF378,PTHR24356:SF188,PTHR12889:SF3,PTHR243…	Alzheimer disease-amyloid secretase pathway	31	91	464
P00004	PTHR10529:SF202,PTHR13954:SF6,PTHR11937:SF162,PTHR12128:SF21,PTHR11309:SF75,PTHR12027:SF95,PTHR11937:SF203,PTHR13954:SF13,PTHR12027:SF94,PTHR12027:SF93,PTHR11937:SF201,PTHR11937:SF168,PTHR12027:SF92,PTHR16318:SF0,PTHR10665,PTHR12027:SF98,PTHR11937:SF165,PTHR12027:SF96,PTHR10615:SF82,PTHR11937:SF207,PTHR13954:SF15,PTHR10201:SF165,PTHR10117:SF9,PTHR10117:SF8,PTHR24057:SF8,PTHR10117:SF7,PTHR10117:SF…	Alzheimer disease-presenilin pathway	70	220	1013
P02726	PTHR11699:SF28,PTHR11986:SF17,PTHR11699:SF49,PTHR12247:SF85,PTHR12247:SF86,PTHR11986:SF70,PTHR11699:SF194,PTHR11986:SF7,PTHR12247:SF80,PTHR11699:SF205	Aminobutyrate degradation	2	10	42
P05728	PTHR11895:SF91	Anandamide degradation	1	1	5
P05911	PTHR24355:SF17,PTHR13809:SF11,PTHR24055:SF10,PTHR22814:SF129,PTHR24356:SF193,PTHR24361:SF314,PTHR19850:SF36,PTHR23257:SF42,PTHR11792:SF22,PTHR13715:SF53,PTHR13809:SF8,PTHR19850:SF32,PTHR11792:SF20,PTHR19850:SF31,PTHR13809:SF6,PTHR24228:SF11,PTHR10336:SF12,PTHR10336:SF11,PTHR24072:SF153,PTHR24355:SF15,PTHR10336:SF10,PTHR24228:SF30,PTHR22814:SF77,PTHR11461:SF13,PTHR11849:SF178,PTHR13809:SF21,PTHR19…	Angiotensin II-stimulated signaling through G proteins and beta-arrestin	21	44	267
P00006	PTHR23097:SF99,PTHR11447:SF23,PTHR10454:SF31,PTHR23097:SF96,PTHR10454:SF30,PTHR24356:SF193,PTHR24356:SF194,PTHR24356:SF192,PTHR22969:SF13,PTHR23257:SF375,PTHR24169:SF1,PTHR24169:SF4,PTHR22969:SF17,PTHR19375:SF236,PTHR22952:SF200,PTHR24169:SF9,PTHR19375:SF239,PTHR22952:SF168,PTHR15077:SF8,PTHR11584:SF332,PTHR24356:SF188,PTHR23097:SF88,PTHR10048:SF14,PTHR11042:SF102,PTHR10454:SF26,PTHR24361:SF225,P…	Apoptosis signaling pathway	72	188	865
P02728	PTHR23342:SF0,PTHR11654:SF163,PTHR11523:SF10,PTHR11014:SF7,PTHR11587:SF2,PTHR11405:SF5,PTHR12241:SF113,PTHR11444:SF3,PTHR11986:SF79,PTHR11014:SF75,PTHR23342:SF4,PTHR11405:SF1,PTHR11405:SF47,PTHR11405:SF46,PTHR11405:SF38,PTHR11405:SF42,PTHR11405:SF44	Arginine biosynthesis	9	22	165
P02729	PTHR10196:SF61,PTHR10196:SF72,PTHR22789:SF7,PTHR10196:SF70,PTHR22789:SF8,PTHR10196:SF73,PTHR11835:SF52,PTHR10196:SF41,PTHR11749:SF4,PTHR10196:SF57,PTHR11749:SF3,PTHR11749:SF6,PTHR11749:SF5,PTHR10196:SF67,PTHR23201:SF10,PTHR11835:SF34,PTHR10196:SF9,PTHR22789:SF2	Ascorbate degradation	4	19	67
P02730	PTHR11849:SF174,PTHR11751:SF28,PTHR11772:SF12,PTHR11751:SF33,PTHR11772:SF13,PTHR11772:SF10,PTHR11772:SF11,PTHR11751:SF417,PTHR11751:SF306,PTHR11751:SF404,PTHR11849:SF16,PTHR11877:SF14,PTHR11751:SF430,PTHR11847:SF4,PTHR11751:SF301,PTHR11846:SF0,PTHR11772:SF2,PTHR11751:SF184,PTHR11751:SF294,PTHR11772:SF3	Asparagine and aspartate biosynthesis	3	35	111
P02721	PTHR15184:SF3,PTHR11693:SF22,PTHR10578:SF65,PTHR19325:SF351,PTHR10422:SF6,PTHR10422:SF18,PTHR11961:SF9,PTHR19331:SF331,PTHR19325:SF386,PTHR11961:SF11,PTHR15184:SF43,PTHR15184:SF42,PTHR15184:SF44,PTHR11961:SF15	ATP synthesis	12	19	72
P00009	PTHR10048:SF28,PTHR24072:SF129,PTHR10048:SF29,PTHR24072:SF105,PTHR24072:SF169,PTHR10556:SF28,PTHR24072:SF125,PTHR24072:SF148,PTHR10048:SF64,PTHR12533:SF4,PTHR12533:SF6,PTHR24072:SF95,PTHR12582:SF7,PTHR12582:SF5,PTHR12582:SF6,PTHR10574:SF221,PTHR24072:SF176,PTHR12582:SF4,PTHR10574:SF282,PTHR24213:SF18,PTHR10336:SF52,PTHR24072:SF138,PTHR10048:SF35,PTHR24072:SF136,PTHR10048:SF14,PTHR10155:SF3,PTHR10…	Axon guidance mediated by netrin	11	48	235
P00007	PTHR11647:SF55,PTHR11647:SF56,PTHR24072:SF105,PTHR11647:SF54,PTHR24072:SF169,PTHR11647:SF57,PTHR11647:SF58,PTHR12673:SF122,PTHR10127:SF654,PTHR11036:SF23,PTHR10159:SF40,PTHR24056:SF46,PTHR24361:SF232,PTHR11036:SF18,PTHR24361:SF281,PTHR24072:SF95,PTHR24418:SF242,PTHR11647:SF1,PTHR24072:SF153,PTHR24418:SF44,PTHR24418:SF197,PTHR24072:SF162,PTHR22625:SF35,PTHR22625:SF36	Axon guidance mediated by semaphorins	14	27	138
P00008	PTHR24072:SF129,PTHR24072:SF105,PTHR24072:SF169,PTHR24072:SF125,PTHR10556:SF28,PTHR24072:SF39,PTHR24072:SF17,PTHR24072:SF168,PTHR10489:SF107,PTHR10489:SF589,PTHR24072:SF95,PTHR10574:SF221,PTHR24072:SF176,PTHR10574:SF282,PTHR24418:SF88,PTHR24373:SF39,PTHR24072:SF138,PTHR24072:SF136,PTHR24373:SF15,PTHR10574:SF219,PTHR10555:SF155,PTHR10457:SF4,PTHR24072:SF0,PTHR14166:SF15,PTHR10489:SF594,PTHR19134:S…	Axon guidance mediated by Slit/Robo	14	40	191
P04377	PTHR24353:SF67,PTHR10037:SF217,PTHR10037:SF139,PTHR21136:SF78,PTHR24353:SF83,PTHR10037:SF92,PTHR24353:SF82,PTHR21136:SF75,PTHR13715:SF75,PTHR11920:SF273,PTHR19305:SF9,PTHR13715:SF79,PTHR10037:SF190,PTHR19305:SF4,PTHR11920:SF253,PTHR13715:SF15,PTHR13715:SF16,PTHR19305:SF5,PTHR21136:SF4,PTHR24353:SF49,PTHR11635:SF121,PTHR24353:SF74,PTHR24353:SF32,PTHR24353:SF54,PTHR24353:SF53,PTHR11635:SF122,PTHR21…	Beta1 adrenergic receptor signaling pathway	7	49	243
P04378	PTHR10037:SF217,PTHR24353:SF67,PTHR10037:SF139,PTHR21136:SF78,PTHR10037:SF92,PTHR24353:SF83,PTHR24248:SF21,PTHR21136:SF75,PTHR24353:SF82,PTHR11920:SF273,PTHR13715:SF75,PTHR19305:SF9,PTHR19305:SF4,PTHR10037:SF190,PTHR13715:SF79,PTHR13715:SF15,PTHR11920:SF253,PTHR21136:SF4,PTHR19305:SF5,PTHR13715:SF16,PTHR24353:SF49,PTHR24353:SF74,PTHR11635:SF121,PTHR24353:SF54,PTHR24353:SF32,PTHR11635:SF122,PTHR24…	Beta2 adrenergic receptor signaling pathway	7	49	244
P04379	PTHR21136:SF78,PTHR21136:SF103,PTHR21136:SF75,PTHR21136:SF107,PTHR11920:SF273,PTHR19305:SF9,PTHR19305:SF4,PTHR21136:SF91,PTHR11920:SF253,PTHR21136:SF90,PTHR19305:SF5,PTHR21136:SF4,PTHR19957:SF34,PTHR24248:SF3,PTHR10218:SF36	Beta3 adrenergic receptor signaling pathway	4	17	98
P02731	PTHR22976:SF1,PTHR13693:SF59,PTHR21343:SF0,PTHR13693:SF57,PTHR22976:SF19,PTHR11986:SF8,PTHR22976:SF28,PTHR13693:SF53,PTHR21343:SF11	Biotin biosynthesis	4	11	48
P00011	PTHR24256:SF273,PTHR24256:SF177,PTHR24256:SF253,PTHR19325:SF314,PTHR11412:SF94,PTHR24256:SF192,PTHR11461:SF20,PTHR19143:SF232,PTHR20859:SF22,PTHR11461:SF61,PTHR11461:SF165,PTHR10083:SF238,PTHR24256:SF135,PTHR24256:SF212,PTHR11339:SF259,PTHR24256:SF258,PTHR24232:SF0,PTHR11461:SF191,PTHR10127:SF597,PTHR19143:SF203,PTHR19143:SF22,PTHR11461:SF49,PTHR24256:SF142,PTHR24256:SF186,PTHR11412:SF103,PTHR115…	Blood coagulation	59	58	214
P06211	PTHR10795:SF378,PTHR13703:SF44,PTHR13703:SF45,PTHR11848:SF54,PTHR11848:SF161,PTHR23255:SF72,PTHR23255:SF71,PTHR23255:SF52,PTHR10127:SF625,PTHR23255:SF70,PTHR11254:SF311,PTHR11339:SF285,PTHR13808:SF1,PTHR11848:SF25,PTHR13832:SF10,PTHR13832:SF253,PTHR11848:SF146,PTHR13703:SF40	BMP/activin signaling pathway-drosophila	19	19	21
P05729	PTHR24300:SF153	Bupropion degradation	1	1	1
P00012	PTHR11937:SF162,PTHR11309:SF75,PTHR12128:SF21,PTHR24027:SF339,PTHR24027:SF338,PTHR12128:SF23,PTHR24416:SF95,PTHR24027:SF337,PTHR24027:SF335,PTHR11937:SF168,PTHR11937:SF165,PTHR24028:SF73,PTHR24416:SF137,PTHR24028:SF72,PTHR24028:SF71,PTHR24028:SF70,PTHR24028:SF77,PTHR24028:SF76,PTHR24028:SF75,PTHR12128:SF15,PTHR24057:SF8,PTHR24028:SF91,PTHR12128:SF19,PTHR24028:SF90,PTHR11309:SF81,PTHR11309:SF84,PT…	Cadherin signaling pathway	16	280	1164
P06959	PTHR22988:SF33,PTHR11909:SF182,PTHR11903:SF8,PTHR24070:SF264,PTHR11793:SF10,PTHR10504:SF12,PTHR10454:SF30,PTHR24356:SF193,PTHR24216:SF11,PTHR24356:SF192,PTHR23235:SF16,PTHR23257:SF42,PTHR23257:SF43,PTHR22952:SF200,PTHR10336:SF12,PTHR19134:SF299,PTHR11566:SF32,PTHR10201:SF164,PTHR10177:SF67,PTHR13809:SF25,PTHR24356:SF188,PTHR11909:SF84,PTHR24057:SF8,PTHR11849:SF178,PTHR23257:SF385,PTHR19850:SF29,P…	CCKR signaling map	290	174	166
P00013	PTHR10539:SF0,PTHR10177:SF71,PTHR10177:SF70,PTHR10410:SF5,PTHR10516:SF21,PTHR10678:SF2,PTHR12081:SF44,PTHR10678:SF6,PTHR10678:SF4,PTHR12936:SF0,PTHR11932:SF5,PTHR10177:SF193,PTHR10177:SF67,PTHR10540:SF6,PTHR10540:SF7,PTHR10177:SF66,PTHR10177:SF65,PTHR12081:SF18,PTHR11932:SF73,PTHR10758:SF2,PTHR10177:SF209,PTHR10759:SF13,PTHR10660:SF6,PTHR10177:SF249,PTHR10539,PTHR10516:SF320,PTHR10223:SF0,PTHR101…	Cell cycle	12	43	155
P02734	PTHR21090:SF21,PTHR21087:SF8,PTHR21085:SF6,PTHR21090:SF1,PTHR21090:SF13,PTHR21225:SF9,PTHR22957:SF212,PTHR21085,PTHR22931:SF2,PTHR21225:SF5,PTHR21087:SF0,PTHR21225:SF6,PTHR21085:SF0,PTHR21225:SF8,PTHR21225:SF0,PTHR21090:SF5,PTHR22951:SF12	Chorismate biosynthesis	7	29	103
P00015	PTHR11909:SF182,PTHR11909:SF161,PTHR11909:SF175,PTHR11455:SF2,PTHR23042:SF52,PTHR11455:SF3,PTHR11455:SF17,PTHR11269:SF9,PTHR11269:SF8,PTHR11455:SF16,PTHR11455:SF18,PTHR11455:SF24,PTHR23042:SF2,PTHR11455:SF23,PTHR11455:SF15,PTHR11909:SF18,PTHR11455:SF20,PTHR11269,PTHR11455:SF10,PTHR11269:SF13,PTHR11269:SF16	Circadian clock system	14	22	95
P02735	PTHR23029:SF1	Cobalamin biosynthesis	7	1	1
P02736	PTHR22981:SF7,PTHR10695:SF32,PTHR14359:SF6,PTHR12280:SF21,PTHR10695:SF25,PTHR18937:SF237,PTHR14359:SF20,PTHR12280:SF23,PTHR12290:SF2,PTHR12280:SF25	Coenzyme A biosynthesis	5	17	87
P02732	PTHR11935:SF110	Coenzyme A linked carnitine metabolism	5	3	3
P04380	PTHR12011:SF274,PTHR22814:SF129,PTHR11416:SF7,PTHR22814:SF127,PTHR10218:SF131,PTHR19850:SF36,PTHR19850:SF35,PTHR19850:SF30,PTHR10218:SF213,PTHR19850:SF32,PTHR19850:SF31,PTHR21136:SF4,PTHR13809:SF29,PTHR13809:SF25,PTHR22814:SF77,PTHR13809:SF21,PTHR19850:SF27,PTHR19850:SF29,PTHR19850:SF28,PTHR22814:SF132,PTHR19850:SF25,PTHR21136:SF91,PTHR21136:SF90,PTHR10218:SF57,PTHR13809:SF19,PTHR12011:SF175,PTHR…	Cortocotropin releasing factor receptor signaling pathway	9	57	328
P02737	PTHR10314:SF102,PTHR10314:SF110,PTHR10314:SF100,PTHR10286:SF0,PTHR23416:SF55,PTHR10314:SF97,PTHR10285:SF71,PTHR10314:SF56,PTHR10285:SF70,PTHR10314:SF8,PTHR10314:SF35,PTHR10314:SF81,PTHR10314:SF80,PTHR10314:SF91,PTHR23416:SF50,PTHR10314:SF83,PTHR10314:SF71,PTHR10314:SF119,PTHR10314:SF108,PTHR10314:SF106,PTHR10314:SF114,PTHR10314:SF104	Cysteine biosynthesis	2	22	70
P00016	PTHR12644:SF3,PTHR24072:SF169,PTHR12644:SF1,PTHR24072:SF168,PTHR12644:SF0,PTHR11588:SF132,PTHR11937:SF162,PTHR12128:SF21,PTHR11588:SF72,PTHR11588:SF134,PTHR12128:SF23,PTHR11588:SF135,PTHR11588:SF138,PTHR11937:SF168,PTHR11937:SF165,PTHR24072:SF176,PTHR13936:SF2,PTHR24072:SF170,PTHR12128:SF15,PTHR11913:SF12,PTHR12128:SF19,PTHR11913:SF15,PTHR11913:SF17,PTHR11588:SF121,PTHR11588:SF89,PTHR24361:SF345,…	Cytoskeletal regulation by Rho GTPase	20	222	957
P02738	PTHR11911:SF6,PTHR23359:SF68,PTHR11911:SF74,PTHR11431:SF4,PTHR11349:SF32,PTHR10520:SF9,PTHR11911:SF64,PTHR11573:SF6,PTHR23359:SF70,PTHR11573:SF3,PTHR23359:SF107,PTHR11654:SF177,PTHR23359:SF106,PTHR11430:SF13,PTHR23359:SF59,PTHR23359:SF58,PTHR11537:SF4,PTHR10108:SF730,PTHR11444:SF17,PTHR11654:SF171,PTHR11922:SF34,PTHR11937:SF155,PTHR24264:SF18,PTHR24286:SF68,PTHR12029:SF11,PTHR23359:SF102,PTHR1009…	De novo purine biosynthesis	23	113	612
P02739	PTHR11431:SF4,PTHR11349:SF32,PTHR11548:SF2,PTHR11654:SF98,PTHR10344:SF0,PTHR11548:SF1,PTHR10344:SF1,PTHR11573:SF6,PTHR11616:SF11,PTHR11431:SF41,PTHR11573:SF3,PTHR11654:SF177,PTHR10342:SF198,PTHR23409:SF19,PTHR11430:SF13,PTHR23409:SF18,PTHR11349:SF66,PTHR11349:SF68,PTHR11654:SF171,PTHR11349:SF69,PTHR24286:SF68,PTHR11548,PTHR23409:SF20,PTHR11430:SF64,PTHR11616:SF102,PTHR23409:SF24,PTHR23409:SF23,PT…	De novo pyrimidine deoxyribonucleotide biosynthesis	10	53	253
P02740	PTHR11523:SF10,PTHR11431:SF4,PTHR11349:SF32,PTHR11938:SF61,PTHR11618:SF4,PTHR11405:SF39,PTHR11647:SF70,PTHR11405:SF38,PTHR11431:SF41,PTHR11616:SF11,PTHR11405:SF37,PTHR23359:SF107,PTHR11647:SF59,PTHR11430:SF13,PTHR11349:SF66,PTHR11349:SF68,PTHR12146:SF0,PTHR11349:SF69,PTHR11938:SF105,PTHR11938:SF106,PTHR11405:SF47,PTHR11405:SF46,PTHR11647:SF1,PTHR11550:SF10,PTHR11550:SF11,PTHR11516:SF25,PTHR11405:…	De novo pyrimidine ribonucleotides biosythesis	10	64	293
P00017	PTHR11426:SF73,PTHR10322:SF21,PTHR11426:SF71,PTHR10169:SF38,PTHR11730:SF49,PTHR10169:SF36,PTHR10954:SF7,PTHR11527:SF42,PTHR23389:SF10,PTHR10416:SF0,PTHR11669:SF19,PTHR11426:SF29,PTHR11352:SF0,PTHR11426:SF69,PTHR11426:SF24,PTHR11527:SF153,PTHR10177:SF250,PTHR11426:SF67,PTHR11426:SF66,PTHR11426:SF65,PTHR11426:SF64,PTHR11426:SF20,PTHR11426:SF63,PTHR10290:SF3,PTHR11426:SF83,PTHR11426:SF82,PTHR10290:S…	DNA replication	18	121	338
P05912	PTHR24248:SF68,PTHR11668:SF191,PTHR11716:SF1,PTHR24353:SF83,PTHR11999:SF98,PTHR24353:SF82,PTHR11668:SF273,PTHR11920:SF273,PTHR19850:SF32,PTHR10218:SF211,PTHR19850:SF31,PTHR21136:SF4,PTHR11915:SF173,PTHR24353:SF49,PTHR24353:SF74,PTHR11635:SF121,PTHR22814:SF77,PTHR24353:SF32,PTHR11635:SF122,PTHR13809:SF21,PTHR19850:SF27,PTHR19850:SF29,PTHR19850:SF28,PTHR11003:SF138,PTHR24353:SF72,PTHR24249:SF37,PTH…	Dopamine receptor mediated signaling pathway	27	91	442
P06213	PTHR23255:SF68,PTHR10795:SF378,PTHR13703:SF44,PTHR13703:SF45,PTHR10127:SF625,PTHR23255:SF70,PTHR11254:SF311,PTHR13808:SF1,PTHR11339:SF285,PTHR13832:SF10,PTHR13832:SF253,PTHR11848:SF146,PTHR13703:SF40	DPP signaling pathway	19	14	14
P06212	PTHR23255:SF68,PTHR10795:SF378,PTHR11848:SF54,PTHR13703:SF45,PTHR23255:SF72,PTHR10127:SF625,PTHR23255:SF70,PTHR11254:SF311,PTHR13808:SF1,PTHR11339:SF285,PTHR23233:SF13,PTHR13832:SF10,PTHR13832:SF253,PTHR11848:SF146,PTHR13703:SF40	DPP-SCW signaling pathway	21	16	16
P05730	PTHR22750:SF42,PTHR13809:SF11,PTHR22750:SF47,PTHR10218:SF230,PTHR13809:SF8,PTHR19850:SF32,PTHR19850:SF31,PTHR13809:SF6,PTHR13809:SF5,PTHR10037:SF137,PTHR10336:SF12,PTHR10336:SF11,PTHR10336:SF10,PTHR13809:SF29,PTHR24060:SF30,PTHR22814:SF77,PTHR13809:SF21,PTHR19850:SF27,PTHR19850:SF29,PTHR19850:SF28,PTHR10037:SF161,PTHR10218:SF227,PTHR10218:SF203,PTHR24060:SF29,PTHR13809:SF19,PTHR10037:SF59	Endogenous cannabinoid signaling	9	29	177
P05913	PTHR24353:SF67,PTHR10218:SF73,PTHR24229:SF7,PTHR10218:SF230,PTHR24353:SF83,PTHR24353:SF82,PTHR11920:SF273,PTHR11532:SF50,PTHR10218:SF234,PTHR10218:SF211,PTHR22952:SF200,PTHR11920:SF253,PTHR24229:SF2,PTHR24229:SF45,PTHR24353:SF49,PTHR11635:SF121,PTHR24353:SF74,PTHR24353:SF32,PTHR24353:SF54,PTHR24353:SF53,PTHR11635:SF122,PTHR10218:SF121,PTHR24353:SF72,PTHR11438:SF4,PTHR11438:SF3,PTHR10218:SF227,PTH…	Enkephalin release	10	36	169
P00020	PTHR11462:SF8,PTHR10233:SF6,PTHR10454:SF8,PTHR23239:SF157,PTHR10454:SF31,PTHR23239:SF152,PTHR10454:SF30,PTHR10459:SF64,PTHR24361:SF353,PTHR10459:SF66,PTHR24361:SF376,PTHR10454:SF162,PTHR11977:SF39,PTHR19271:SF9,PTHR12234:SF3,PTHR10338:SF112,PTHR23239:SF119,PTHR11471:SF33,PTHR11977:SF14,PTHR23239:SF158,PTHR15077:SF8,PTHR11977:SF13,PTHR10454:SF164,PTHR11584:SF332,PTHR23239:SF142,PTHR10454:SF26,PTHR…	FAS signaling pathway	31	52	238
P00021	PTHR24072:SF169,PTHR24361:SF338,PTHR24072:SF167,PTHR11717:SF7,PTHR24356:SF193,PTHR24356:SF194,PTHR11717:SF2,PTHR24356:SF192,PTHR11668:SF277,PTHR11486:SF67,PTHR23257:SF42,PTHR24055:SF154,PTHR11668:SF279,PTHR24072:SF174,PTHR19134:SF299,PTHR24072:SF170,PTHR11871:SF6,PTHR11486:SF72,PTHR11584:SF332,PTHR11871:SF5,PTHR10257:SF6,PTHR24356:SF188,PTHR24070:SF251,PTHR11871:SF2,PTHR11486:SF4,PTHR11486:SF3,PT…	FGF signaling pathway	26	219	1072
P02741	PTHR22925:SF33,PTHR21098:SF4,PTHR11079:SF3,PTHR21098,PTHR21098:SF0,PTHR22749:SF3,PTHR22749:SF1,PTHR21058,PTHR22749:SF2,PTHR22749:SF0,PTHR11079:SF10,PTHR21058:SF0,PTHR11079:SF69,PTHR21327:SF13,PTHR23293:SF9,PTHR11079:SF86,PTHR11079:SF75	Flavin biosynthesis	9	19	87
P02743	PTHR11616:SF102,PTHR10025:SF5,PTHR10496:SF0,PTHR10025:SF42,PTHR10025:SF41,PTHR21091:SF112,PTHR10025:SF43,PTHR11206:SF119,PTHR11548:SF2,PTHR11548:SF1,PTHR22778:SF16,PTHR10520:SF7,PTHR21091:SF97,PTHR22778:SF11,PTHR11616:SF11,PTHR22931:SF28,PTHR11616:SF162,PTHR11616:SF142,PTHR22778:SF15,PTHR11616:SF141,PTHR10025:SF30,PTHR10025:SF33,PTHR10025:SF36,PTHR10025:SF39,PTHR21091:SF109,PTHR11548	Formyltetrahydroformate biosynthesis	7	28	115
P02744	PTHR19443:SF23,PTHR19443:SF16,PTHR19443:SF28,PTHR10457:SF6,PTHR12172:SF0,PTHR10584:SF177,PTHR11695:SF588,PTHR11695:SF497,PTHR11943:SF2,PTHR19443:SF4,PTHR11943:SF1,PTHR10366:SF39,PTHR19443:SF10	Fructose galactose metabolism	8	20	87
P05731	PTHR13809:SF11,PTHR11920:SF319,PTHR10218:SF230,PTHR10519:SF40,PTHR24353:SF83,PTHR24353:SF82,PTHR10519:SF42,PTHR11920:SF273,PTHR13809:SF8,PTHR19850:SF32,PTHR19850:SF31,PTHR11920:SF332,PTHR13809:SF6,PTHR11920:SF299,PTHR11920:SF253,PTHR13809:SF5,PTHR24353:SF49,PTHR10037:SF137,PTHR13809:SF29,PTHR24353:SF74,PTHR11635:SF121,PTHR22814:SF77,PTHR24353:SF32,PTHR24353:SF54,PTHR24353:SF53,PTHR11635:SF122,PTH…	GABA-B receptor II signaling	9	48	265
P04384	PTHR11699:SF49,PTHR11999:SF100,PTHR12247:SF85,PTHR11699:SF194,PTHR11999:SF57,PTHR11999:SF89,PTHR11986:SF7,PTHR11999:SF77	Gamma-aminobutyric acid synthesis	3	8	53
P06214	PTHR11254:SF311,PTHR23255:SF68,PTHR10795:SF378,PTHR13703:SF45,PTHR11848:SF54,PTHR13808:SF1,PTHR23255:SF72,PTHR23255:SF52,PTHR13832:SF10,PTHR13832:SF253,PTHR23255:SF70,PTHR13703:SF40	GBB signaling pathway	17	12	12
P00022	PTHR12790:SF0,PTHR12790,PTHR15938:SF0,PTHR12341:SF35,PTHR10126:SF6,PTHR10126:SF13,PTHR10126:SF24,PTHR10133:SF38,PTHR10126:SF22,PTHR12321:SF31,PTHR12321:SF42,PTHR12321:SF53,PTHR15938,PTHR13946:SF28,PTHR10126:SF20,PTHR12321:SF47,PTHR13711:SF216,PTHR20856:SF5,PTHR10126:SF18,PTHR12321:SF40,PTHR10641:SF536,PTHR15240:SF3	General transcription by RNA polymerase I	16	32	138
P00023	PTHR12856:SF0,PTHR12716:SF8,PTHR12228:SF0,PTHR11618:SF4,PTHR12831:SF0,PTHR11618:SF5,PTHR12228:SF6,PTHR12321:SF53,PTHR12228:SF5,PTHR10221:SF11,PTHR10774:SF59,PTHR10221:SF12,PTHR13011,PTHR13924:SF10,PTHR11618:SF27,PTHR11695:SF408,PTHR11618:SF26,PTHR15137:SF9,PTHR10509:SF19,PTHR12561:SF5,PTHR12716,PTHR12321:SF42,PTHR10509:SF20,PTHR12321:SF47,PTHR10773:SF12,PTHR12831,PTHR12321:SF40,PTHR11800:SF2,PTHR…	General transcription regulation	19	74	356
P02745	PTHR11606:SF4,PTHR20852:SF15,PTHR20852:SF16,PTHR11606:SF2,PTHR20852:SF7,PTHR20852:SF52,PTHR11606:SF11,PTHR20852:SF53,PTHR11606:SF10,PTHR22880:SF145,PTHR11606:SF7,PTHR20852:SF35,PTHR20852:SF57,PTHR20852:SF58,PTHR20852:SF14,PTHR22880:SF34,PTHR20852:SF61,PTHR11685:SF113,PTHR11685:SF139,PTHR20852:SF62,PTHR20852:SF63,PTHR20852:SF43,PTHR20852:SF44,PTHR20852:SF45,PTHR11606:SF16,PTHR22880:SF5,PTHR11606:S…	Glutamine glutamate conversion	3	32	156
P00024	PTHR11958:SF26,PTHR19443:SF28,PTHR11406:SF0,PTHR11559:SF142,PTHR21139:SF4,PTHR10836:SF52,PTHR10836:SF55,PTHR11902:SF10,PTHR11406:SF6,PTHR10836:SF51,PTHR11524:SF16,PTHR11469:SF4,PTHR10836:SF38,PTHR13697:SF13,PTHR11902:SF12,PTHR10836:SF35,PTHR19443:SF16,PTHR10836:SF59,PTHR13697:SF14,PTHR13697:SF2,PTHR13697:SF4,PTHR11406:SF12,PTHR11406:SF11,PTHR10811:SF14,PTHR11406:SF14,PTHR10836:SF41,PTHR19443:SF10…	Glycolysis	10	54	152
P06664	PTHR11515:SF11,PTHR24356:SF193,PTHR11588:SF133,PTHR24361:SF88,PTHR23235:SF16,PTHR11515:SF17,PTHR24169:SF1,PTHR19850:SF36,PTHR13715:SF53,PTHR19850:SF31,PTHR22952:SF200,PTHR24343:SF193,PTHR22880:SF116,PTHR13809:SF25,PTHR11584:SF332,PTHR24356:SF188,PTHR24057:SF8,PTHR19850:SF27,PTHR19850:SF29,PTHR24361:SF225,PTHR24356:SF181,PTHR24361:SF226,PTHR19850:SF28,PTHR19384:SF63,PTHR11588:SF125,PTHR10024:SF114…	Gonadotropin-releasing hormone receptor pathway	216	231	229
P00025	PTHR11909:SF161,PTHR22814:SF109,PTHR13082,PTHR10796:SF77,PTHR19818:SF5,PTHR11946:SF86,PTHR22844:SF123,PTHR19818:SF2,PTHR11254:SF337,PTHR13808:SF5,PTHR11353:SF21,PTHR13082:SF0,PTHR11977:SF16,PTHR11909:SF20,PTHR11635:SF121,PTHR11909:SF84,PTHR24057:SF8,PTHR11635:SF122,PTHR24115:SF527,PTHR10795:SF351,PTHR19818:SF73,PTHR10796:SF61,PTHR11909:SF139,PTHR11309:SF35,PTHR11909:SF18,PTHR11635:SF129,PTHR11977…	Hedgehog signaling pathway	20	38	177
P02746	PTHR11458:SF1,PTHR11451:SF30,PTHR11458:SF0,PTHR11177:SF214,PTHR11458:SF2,PTHR11451:SF35,PTHR11451:SF37,PTHR12390,PTHR22932:SF7,PTHR21091:SF113,PTHR21091:SF96,PTHR10741:SF2,PTHR21091:SF91,PTHR21091:SF16,PTHR11048:SF3,PTHR11624:SF56,PTHR11458,PTHR11624:SF76,PTHR11451:SF39,PTHR22936:SF3,PTHR10755:SF0,PTHR22936:SF14,PTHR11451:SF41,PTHR11108:SF5,PTHR21091:SF105,PTHR11451:SF21,PTHR11557:SF0,PTHR21091:S…	Heme biosynthesis	15	43	245
P00026	PTHR24248:SF24,PTHR10845:SF187,PTHR24070:SF263,PTHR24248:SF26,PTHR10845:SF184,PTHR24248:SF25,PTHR10845:SF182,PTHR10218:SF131,PTHR24248:SF21,PTHR19850:SF30,PTHR24247:SF96,PTHR19850:SF32,PTHR24249:SF280,PTHR22952:SF200,PTHR24353:SF49,PTHR22775:SF30,PTHR24247:SF16,PTHR24247:SF17,PTHR13809:SF29,PTHR24247:SF14,PTHR10845:SF175,PTHR13809:SF25,PTHR24057:SF8,PTHR10098:SF36,PTHR13809:SF21,PTHR10845:SF170,P…	Heterotrimeric G-protein signaling pathway-Gi alpha and Gs alpha mediated pathway	27	184	948
P00027	PTHR10845:SF187,PTHR24070:SF263,PTHR10845:SF184,PTHR10845:SF182,PTHR24241:SF59,PTHR24072:SF168,PTHR24356:SF193,PTHR24356:SF192,PTHR13715:SF53,PTHR24249:SF283,PTHR19850:SF30,PTHR19850:SF32,PTHR24249:SF201,PTHR10336:SF12,PTHR10336:SF11,PTHR10336:SF10,PTHR13809:SF29,PTHR10845:SF175,PTHR13809:SF25,PTHR24356:SF188,PTHR13809:SF21,PTHR10098:SF36,PTHR10845:SF170,PTHR19850:SF27,PTHR19850:SF29,PTHR19850:SF…	Heterotrimeric G-protein signaling pathway-Gq alpha and Go alpha mediated pathway	21	149	787
P00028	PTHR24015:SF638,PTHR12122:SF4,PTHR22814:SF129,PTHR23050:SF209,PTHR24015:SF717,PTHR23050:SF203,PTHR24240:SF11,PTHR24353:SF83,PTHR19850:SF36,PTHR23050:SF166,PTHR24353:SF82,PTHR24240:SF15,PTHR23050:SF176,PTHR10217:SF390,PTHR23050:SF171,PTHR24355:SF11,PTHR24353:SF49,PTHR13809:SF29,PTHR11347:SF115,PTHR23055:SF20,PTHR24353:SF74,PTHR13809:SF25,PTHR24015:SF504,PTHR13809:SF21,PTHR10845:SF170,PTHR19850:SF2…	Heterotrimeric G-protein signaling pathway-rod outer segment phototransduction	15	68	309
P04385	PTHR24356:SF179,PTHR24356:SF177,PTHR10336:SF80,PTHR24356:SF214,PTHR24356:SF159,PTHR24356:SF193,PTHR24356:SF194,PTHR24356:SF191,PTHR22968:SF10,PTHR24356:SF192,PTHR24356:SF170,PTHR10336:SF6,PTHR10336:SF106,PTHR10218:SF195,PTHR13715:SF53,PTHR10218:SF213,PTHR13715:SF54,PTHR10336:SF79,PTHR10336:SF12,PTHR10336:SF11,PTHR10336:SF33,PTHR10336:SF10,PTHR10336:SF31,PTHR10336:SF52,PTHR10336:SF51,PTHR24356:SF1…	Histamine H1 receptor mediated signaling pathway	5	43	225
P04386	PTHR24353:SF74,PTHR11635:SF121,PTHR24353:SF32,PTHR24353:SF54,PTHR11635:SF122,PTHR24353:SF53,PTHR24353:SF67,PTHR24353:SF72,PTHR24353:SF83,PTHR24353:SF82,PTHR11920:SF273,PTHR24249:SF280,PTHR11920:SF253,PTHR24353:SF49,PTHR24353:SF37,PTHR10218:SF36	Histamine H2 receptor mediated signaling pathway	4	20	84
P04387	PTHR11999:SF68	Histamine synthesis	1	1	9
P02747	PTHR11751:SF33,PTHR21235:SF23,PTHR21256:SF13,PTHR11751:SF366,PTHR21039:SF0,PTHR21256:SF15,PTHR21256:SF14,PTHR23012:SF100,PTHR11751:SF347,PTHR21256:SF16,PTHR11751:SF424,PTHR11751:SF3,PTHR11847:SF4,PTHR22953:SF5,PTHR11849:SF196,PTHR22953:SF35,PTHR21256:SF2,PTHR21039,PTHR21256:SF3,PTHR11751:SF338,PTHR21403:SF0,PTHR11751:SF398,PTHR11751:SF414,PTHR23133:SF2,PTHR23133:SF4,PTHR21235:SF1,PTHR11848:SF34,P…	Histidine biosynthesis	10	38	142
P00029	PTHR12644:SF3,PTHR12644:SF2,PTHR18966:SF240,PTHR16011,PTHR11447:SF21,PTHR24072:SF169,PTHR11447:SF23,PTHR12644:SF1,PTHR11588:SF132,PTHR11937:SF162,PTHR11785:SF338,PTHR24409:SF68,PTHR23235:SF16,PTHR12128:SF21,PTHR11588:SF72,PTHR11588:SF134,PTHR11588:SF135,PTHR12128:SF23,PTHR11937:SF168,PTHR11588:SF138,PTHR19271:SF9,PTHR11937:SF165,PTHR24073:SF380,PTHR11695:SF28,PTHR12688,PTHR12128:SF15,PTHR11711:SF…	Huntington disease	60	337	1504
P00037	PTHR18966:SF165,PTHR18966:SF240,PTHR24015:SF878,PTHR18966:SF162,PTHR18966:SF206,PTHR21681,PTHR18966:SF201,PTHR21136:SF4,PTHR18966:SF154,PTHR18966:SF197,PTHR24347:SF158,PTHR18966:SF151,PTHR24060:SF111,PTHR24347:SF231,PTHR24347:SF110,PTHR18966:SF192,PTHR10037:SF226,PTHR24347:SF195,PTHR23078:SF3,PTHR18966:SF157,PTHR23078:SF4,PTHR18966:SF199,PTHR18966:SF16,PTHR18966:SF99,PTHR21136:SF91,PTHR21136:SF90…	Ionotropic glutamate receptor pathway	29	82	385
P02748	PTHR22911:SF68,PTHR23002:SF58,PTHR18968:SF129,PTHR18968:SF128,PTHR11825:SF28,PTHR11825:SF49,PTHR11825:SF46,PTHR11825:SF44,PTHR21000:SF11,PTHR11825:SF31,PTHR11825:SF53,PTHR11825:SF52,PTHR11825:SF51,PTHR21000:SF5,PTHR10286:SF10,PTHR21000:SF13,PTHR11926:SF136,PTHR21000:SF2,PTHR21000:SF14,PTHR18968:SF127,PTHR10314:SF17,PTHR10285:SF68,PTHR18968:SF6,PTHR10314:SF30,PTHR11825:SF39,PTHR11825:SF7,PTHR18968…	Isoleucine biosynthesis	5	35	135
P00038	PTHR19134:SF284,PTHR11801:SF19,PTHR24418:SF233,PTHR11801:SF18,PTHR24418:SF179,PTHR11801:SF39,PTHR11801:SF48,PTHR11801:SF47,PTHR11801:SF2,PTHR24369:SF72,PTHR11801:SF41,PTHR10782:SF10,PTHR10782:SF9,PTHR10782:SF11,PTHR24418:SF243,PTHR10782:SF12,PTHR24418:SF68,PTHR11913:SF20	JAK/STAT signaling pathway	8	21	112
P02749	PTHR10277:SF37,PTHR10277:SF39,PTHR11825:SF28,PTHR10250:SF4,PTHR11825:SF49,PTHR10277:SF31,PTHR10277:SF9,PTHR11825:SF46,PTHR11670:SF34,PTHR11670:SF12,PTHR11825:SF44,PTHR11933:SF5,PTHR11825:SF53,PTHR11825:SF31,PTHR11670:SF38,PTHR11825:SF52,PTHR11825:SF51,PTHR11835:SF35,PTHR11926:SF136,PTHR11835:SF34,PTHR11732:SF170,PTHR11732:SF14,PTHR10277:SF28,PTHR10277:SF46,PTHR11825:SF39,PTHR11670:SF42,PTHR11835:…	Leucine biosynthesis	4	37	120
P02750	PTHR10993:SF2,PTHR10992:SF901,PTHR13620:SF1,PTHR10992:SF858,PTHR10993:SF7,PTHR10992:SF799,PTHR10949:SF16,PTHR10993:SF11,PTHR11014:SF108,PTHR10992:SF731	Lipoate_biosynthesis	3	12	49
P02751	PTHR12128:SF15,PTHR12128:SF28,PTHR11574:SF0,PTHR12409:SF0,PTHR11014:SF106,PTHR11986:SF79,PTHR12128:SF34,PTHR20836:SF0,PTHR12409,PTHR11986:SF71,PTHR21499:SF31,PTHR20836:SF2,PTHR21499:SF1,PTHR11574,PTHR21499:SF27,PTHR12411:SF336,PTHR21499:SF3,PTHR11482:SF45,PTHR11482:SF5	Lysine biosynthesis	9	26	100
P02752	PTHR22572:SF104,PTHR10283:SF106,PTHR22572:SF108,PTHR10466:SF2,PTHR23113:SF233,PTHR10466:SF0,PTHR10366:SF346,PTHR10466:SF1,PTHR22572:SF96,PTHR10283:SF76,PTHR10366:SF32,PTHR10366:SF429,PTHR22572:SF15,PTHR11374:SF22,PTHR10309:SF0,PTHR10466,PTHR22572:SF95,PTHR10309:SF3,PTHR22572:SF93	Mannose metabolism	8	19	72
P00041	PTHR18966:SF220,PTHR18966:SF240,PTHR24353:SF67,PTHR21681,PTHR18966:SF105,PTHR10336:SF106,PTHR24353:SF83,PTHR24353:SF82,PTHR10218:SF195,PTHR13715:SF54,PTHR10218:SF217,PTHR24353:SF49,PTHR24060:SF30,PTHR24353:SF74,PTHR18966:SF154,PTHR18966:SF175,PTHR24353:SF54,PTHR24356:SF188,PTHR24353:SF32,PTHR24353:SF53,PTHR18966:SF192,PTHR18966:SF214,PTHR18966:SF179,PTHR24356:SF162,PTHR10918:SF3,PTHR24353:SF72,PT…	Metabotropic glutamate receptor group I pathway	10	45	189
P00040	PTHR11589:SF3,PTHR22847:SF408,PTHR24353:SF83,PTHR24353:SF82,PTHR10218:SF211,PTHR10218:SF177,PTHR19957:SF84,PTHR10218:SF216,PTHR19957:SF41,PTHR10218:SF215,PTHR21136:SF4,PTHR24353:SF49,PTHR10218:SF219,PTHR24353:SF74,PTHR11635:SF121,PTHR24353:SF32,PTHR11635:SF122,PTHR24060:SF111,PTHR10037:SF226,PTHR10218:SF121,PTHR24353:SF72,PTHR16305:SF32,PTHR21136:SF91,PTHR21136:SF90,PTHR10218:SF203,PTHR11635:SF12…	Metabotropic glutamate receptor group II pathway	7	61	274
P00039	PTHR18966:SF165,PTHR18966:SF240,PTHR18966:SF162,PTHR18966:SF206,PTHR21681,PTHR22847:SF408,PTHR24353:SF83,PTHR24353:SF82,PTHR10218:SF211,PTHR19957:SF84,PTHR21136:SF4,PTHR24353:SF49,PTHR24060:SF30,PTHR11635:SF121,PTHR24353:SF74,PTHR21230:SF26,PTHR18966:SF154,PTHR18966:SF197,PTHR24353:SF32,PTHR18966:SF151,PTHR11635:SF122,PTHR18966:SF192,PTHR10037:SF226,PTHR10218:SF121,PTHR18966:SF157,PTHR24353:SF72,…	Metabotropic glutamate receptor group III pathway	12	95	456
P02753	PTHR11808:SF49,PTHR21091:SF119,PTHR21091:SF114,PTHR21091:SF126,PTHR21091:SF123,PTHR21091:SF112,PTHR21091:SF6,PTHR21091:SF109,PTHR20919:SF0,PTHR11922:SF44,PTHR11808:SF40,PTHR21091:SF97,PTHR21091:SF122,PTHR22931:SF28,PTHR11808:SF56,PTHR11808:SF15,PTHR20919,PTHR11808:SF14	Methionine biosynthesis	4	18	47
P02754	PTHR21319:SF11,PTHR11732:SF256,PTHR11670:SF37,PTHR24095:SF165,PTHR11670:SF1,PTHR11670:SF32,PTHR11670:SF40,PTHR21631:SF4	Methylcitrate cycle	5	9	32
P02755	PTHR18866:SF111,PTHR23408:SF18,PTHR18866:SF104,PTHR22855:SF14,PTHR23408:SF15,PTHR23408:SF13,PTHR22855:SF40,PTHR23408:SF8,PTHR24286:SF55,PTHR24286:SF44,PTHR21366:SF9,PTHR23408:SF1,PTHR23408:SF7	Methylmalonyl pathway	3	14	62
P00058	PTHR10501:SF13,PTHR12620:SF2,PTHR10501:SF21,PTHR19846,PTHR22847:SF501,PTHR12620:SF6,PTHR12620:SF4,PTHR10501:SF17,PTHR22840:SF8,PTHR19846:SF0,PTHR14212:SF0,PTHR12620:SF9,PTHR14212	mRNA splicing	10	13	43
P00042	PTHR24356:SF158,PTHR18966:SF240,PTHR24356:SF159,PTHR24356:SF193,PTHR24356:SF194,PTHR24356:SF191,PTHR22968:SF10,PTHR24356:SF192,PTHR22847:SF408,PTHR11819:SF129,PTHR13715:SF53,PTHR10218:SF213,PTHR24249:SF283,PTHR13715:SF54,PTHR22589:SF72,PTHR19957:SF84,PTHR19957:SF41,PTHR21136:SF4,PTHR24249:SF61,PTHR18966:SF154,PTHR11819:SF12,PTHR24356:SF188,PTHR18966:SF192,PTHR24356:SF181,PTHR13715:SF51,PTHR11537:…	Muscarinic acetylcholine receptor 1 and 3 signaling pathway	12	75	376
P00043	PTHR30457:SF0,PTHR22847:SF408,PTHR24353:SF83,PTHR24353:SF82,PTHR11819:SF129,PTHR10218:SF211,PTHR22589:SF72,PTHR19957:SF83,PTHR19957:SF84,PTHR30457:SF5,PTHR21136:SF4,PTHR24353:SF49,PTHR24249:SF60,PTHR11635:SF121,PTHR24353:SF74,PTHR19957:SF19,PTHR11819:SF12,PTHR24353:SF73,PTHR22847:SF355,PTHR24353:SF32,PTHR11635:SF122,PTHR22847:SF358,PTHR10218:SF121,PTHR24353:SF72,PTHR11559:SF215,PTHR11767:SF52,PTH…	Muscarinic acetylcholine receptor 2 and 4 signaling pathway	11	85	376
P06215	PTHR11254:SF311,PTHR10795:SF378,PTHR13703:SF45,PTHR11848:SF161,PTHR13703:SF38,PTHR23255:SF71,PTHR23255:SF52,PTHR22835:SF186,PTHR13832:SF253,PTHR13703:SF40	MYO signaling pathway	13	10	10
P02756	PTHR10937:SF0,PTHR11280:SF9,PTHR22572:SF109,PTHR10937:SF2,PTHR10937:SF10,PTHR11113:SF1,PTHR11280:SF8,PTHR23113:SF223,PTHR11280:SF5,PTHR11113:SF3,PTHR12128:SF21,PTHR11113:SF7,PTHR22573:SF15,PTHR22572:SF115,PTHR10980:SF16,PTHR12128:SF30,PTHR23113:SF213,PTHR11177:SF142,PTHR21666:SF200,PTHR18964:SF109,PTHR11280:SF10,PTHR18964:SF140,PTHR10980:SF19,PTHR10980:SF18,PTHR23115:SF13,PTHR11390:SF21,PTHR12411…	N-acetylglucosamine metabolism	9	33	136
P05914	PTHR23023:SF44,PTHR24300:SF186,PTHR11926:SF382,PTHR11926:SF173	Nicotine degradation	6	6	17
P06587	PTHR24248:SF68,PTHR11668:SF191,PTHR11716:SF1,PTHR24056:SF46,PTHR11668:SF255,PTHR10218:SF230,PTHR24353:SF82,PTHR11668:SF273,PTHR19850:SF32,PTHR18945:SF401,PTHR18945:SF445,PTHR11668:SF213,PTHR11920:SF253,PTHR18945:SF385,PTHR11021:SF0,PTHR11915:SF173,PTHR10037:SF137,PTHR18945:SF76,PTHR18945:SF75,PTHR11260:SF142,PTHR13809:SF25,PTHR23506:SF8,PTHR11003:SF75,PTHR19850:SF29,PTHR11003:SF138,PTHR24249:SF37…	Nicotine pharmacodynamics pathway	27	41	165
P00044	PTHR11937:SF162,PTHR12128:SF21,PTHR13140:SF498,PTHR12128:SF23,PTHR11937:SF168,PTHR19957:SF83,PTHR11937:SF166,PTHR18945:SF387,PTHR19957:SF84,PTHR11937:SF165,PTHR18945:SF385,PTHR21136:SF4,PTHR13140:SF380,PTHR12128:SF15,PTHR12128:SF19,PTHR13140:SF488,PTHR13140:SF368,PTHR13140:SF484,PTHR13140:SF364,PTHR11937:SF155,PTHR11937:SF154,PTHR19957:SF97,PTHR18945:SF495,PTHR11824:SF9,PTHR13140:SF490,PTHR11824:…	Nicotinic acetylcholine receptor signaling pathway	13	230	845
P02757	PTHR10937:SF0,PTHR22572:SF105,PTHR10937:SF2,PTHR22572:SF109,PTHR10937:SF10,PTHR10366:SF253,PTHR23113:SF223,PTHR21047,PTHR10366:SF437,PTHR10476:SF4,PTHR22572:SF13,PTHR21047:SF4,PTHR21047:SF2,PTHR22573:SF15,PTHR21197:SF0,PTHR22572:SF115,PTHR10980:SF16,PTHR10366:SF385,PTHR21197,PTHR23113:SF213,PTHR10366:SF225,PTHR10366:SF402,PTHR10366:SF41,PTHR10980:SF19,PTHR10980:SF18,PTHR23115:SF13	O-antigen biosynthesis	9	35	133
P05916	PTHR10218:SF73,PTHR21136:SF78,PTHR10218:SF230,PTHR21136:SF75,PTHR11920:SF273,PTHR10218:SF234,PTHR10218:SF211,PTHR19305:SF9,PTHR19305:SF4,PTHR24229:SF1,PTHR11920:SF253,PTHR19305:SF5,PTHR21136:SF4,PTHR10218:SF121,PTHR21136:SF103,PTHR21136:SF107,PTHR11438:SF4,PTHR11681:SF2,PTHR10218:SF227,PTHR21136:SF91,PTHR21136:SF90,PTHR10218:SF203,PTHR11681:SF9,PTHR11681:SF8,PTHR19957:SF34	Opioid prodynorphin pathway	12	29	162
P05915	PTHR10218:SF73,PTHR24229:SF7,PTHR21136:SF78,PTHR10218:SF230,PTHR21136:SF75,PTHR11920:SF273,PTHR11532:SF50,PTHR10218:SF211,PTHR19305:SF9,PTHR19305:SF4,PTHR11920:SF253,PTHR24229:SF2,PTHR11021:SF0,PTHR19305:SF5,PTHR21136:SF4,PTHR11003:SF75,PTHR10218:SF121,PTHR21136:SF103,PTHR11003:SF138,PTHR21136:SF107,PTHR11438:SF4,PTHR11438:SF3,PTHR10218:SF227,PTHR21136:SF91,PTHR21136:SF90,PTHR19957:SF34	Opioid proenkephalin pathway	11	29	162
P05917	PTHR10218:SF73,PTHR11416:SF7,PTHR24229:SF7,PTHR21136:SF78,PTHR10218:SF230,PTHR21136:SF75,PTHR11920:SF273,PTHR10218:SF234,PTHR10218:SF211,PTHR19305:SF9,PTHR19305:SF4,PTHR11920:SF253,PTHR11416,PTHR24229:SF2,PTHR21136:SF4,PTHR11021:SF0,PTHR19305:SF5,PTHR11003:SF75,PTHR21136:SF103,PTHR10218:SF121,PTHR11003:SF138,PTHR21136:SF107,PTHR21136:SF91,PTHR10218:SF227,PTHR21136:SF90,PTHR10218:SF203,PTHR19957:S…	Opioid proopiomelanocortin pathway	9	31	171
P02758	PTHR11699:SF109,PTHR11482:SF42,PTHR11573:SF6,PTHR11482:SF6,PTHR11573:SF3	Ornithine degradation	3	5	35
P05918	PTHR12174:SF39,PTHR24072:SF105,PTHR24072:SF169,PTHR11527:SF114,PTHR14187:SF56,PTHR24351:SF48,PTHR24361:SF40,PTHR24361:SF376,PTHR23257:SF515,PTHR24072:SF95,PTHR22952:SF200,PTHR24351:SF41,PTHR24055:SF110,PTHR11945:SF25,PTHR24072:SF176,PTHR10411:SF3,PTHR12669:SF14,PTHR24349:SF64,PTHR24349:SF63,PTHR10131:SF85,PTHR11945:SF23,PTHR11584:SF332,PTHR11890:SF26,PTHR10159:SF299,PTHR11849:SF178,PTHR24072:SF13…	p38 MAPK pathway	36	46	228
P00059	PTHR23097:SF99,PTHR11447:SF21,PTHR13711:SF157,PTHR11447:SF23,PTHR19282:SF44,PTHR11139:SF69,PTHR10177:SF71,PTHR12081:SF44,PTHR11668:SF279,PTHR10865:SF4,PTHR11139:SF72,PTHR22880:SF116,PTHR13711:SF164,PTHR23097:SF88,PTHR24148:SF38,PTHR10048:SF14,PTHR10865:SF29,PTHR10177:SF249,PTHR24356:SF190,PTHR10625:SF138,PTHR11256:SF44,PTHR10048:SF64,PTHR11256:SF42,PTHR23067:SF5,PTHR13844:SF20,PTHR13710:SF87,PTHR…	p53 pathway	70	119	577
P04397	PTHR11447:SF21,PTHR24356:SF216,PTHR11447:SF23,PTHR24070:SF264,PTHR10063:SF1,PTHR24356:SF171,PTHR10343:SF16,PTHR11717:SF2,PTHR24356:SF176,PTHR24343:SF15,PTHR11538:SF41,PTHR11668:SF239,PTHR24351:SF85,PTHR24343:SF174,PTHR11668:SF279,PTHR24343:SF193,PTHR12669:SF14,PTHR13780:SF38,PTHR15154,PTHR10343:SF43,PTHR24347:SF159,PTHR11668:SF25,PTHR15154:SF2,PTHR10933:SF11,PTHR10933:SF12,PTHR11139:SF9,PTHR24351…	p53 pathway by glucose deprivation	13	38	199
P04392	PTHR22847:SF451,PTHR11447:SF21,PTHR11447:SF23,PTHR13844:SF15,PTHR21319:SF0,PTHR11447:SF6,PTHR13844:SF20,PTHR11538:SF41,PTHR11447:SF8	P53 pathway feedback loops 1	11	9	52
P04398	PTHR24070:SF184,PTHR24070:SF261,PTHR24070:SF186,PTHR11447:SF21,PTHR11447:SF23,PTHR10048:SF48,PTHR24070:SF189,PTHR11139:SF69,PTHR10177:SF71,PTHR11717:SF2,PTHR12081:SF44,PTHR11668:SF239,PTHR11668:SF279,PTHR24055:SF110,PTHR11206:SF150,PTHR10177:SF254,PTHR10315:SF23,PTHR11139:SF72,PTHR12305:SF32,PTHR10048:SF14,PTHR10048:SF59,PTHR13844:SF15,PTHR10177:SF69,PTHR24056:SF11,PTHR10048:SF54,PTHR10048:SF50,P…	p53 pathway feedback loops 2	32	75	427
P02761	PTHR11751:SF6,PTHR22912:SF125,PTHR20881:SF4,PTHR20881:SF0,PTHR21299:SF1,PTHR22884:SF299	Pantothenate biosynthesis	4	12	48
P00049	PTHR11909:SF182,PTHR11909:SF72,PTHR10539:SF0,PTHR10177:SF71,PTHR10177:SF70,PTHR19957:SF90,PTHR19375:SF235,PTHR19375:SF236,PTHR19375:SF239,PTHR22775:SF30,PTHR19957:SF88,PTHR24068:SF43,PTHR11977:SF16,PTHR11909:SF84,PTHR11849:SF178,PTHR11909:SF114,PTHR11736:SF37,PTHR11909:SF117,PTHR22769:SF28,PTHR24055:SF146,PTHR10539,PTHR22770:SF13,PTHR11909:SF97,PTHR24418:SF90,PTHR23122:SF7,PTHR11909:SF161,PTHR119…	Parkinson disease	37	223	1147
P02762	PTHR11469:SF4,PTHR19443:SF23,PTHR19443:SF16,PTHR19443:SF28,PTHR22789:SF8,PTHR10196:SF62,PTHR24322:SF485,PTHR11624:SF60,PTHR11624:SF1,PTHR11624:SF59,PTHR24322:SF17,PTHR23201:SF10,PTHR11811:SF25,PTHR11811:SF31,PTHR11695:SF543,PTHR19443:SF4,PTHR19443:SF10	Pentose phosphate pathway	13	22	56
P02763	PTHR22926:SF5,PTHR22572:SF115,PTHR23135:SF2,PTHR23135:SF4,PTHR23132:SF0,PTHR22950:SF270,PTHR23113:SF223,PTHR23113:SF213,PTHR21015:SF21,PTHR21015:SF22,PTHR23132:SF8,PTHR23135:SF16,PTHR21090:SF4,PTHR21198:SF2,PTHR22912:SF23	Peptidoglycan biosynthesis	11	23	95
P02765	PTHR21022:SF1,PTHR21022:SF0,PTHR22912:SF167,PTHR21145:SF1,PTHR21145:SF0,PTHR21164,PTHR21164:SF0	Phenylalanine biosynthesis	3	9	30
P02766	PTHR12591:SF3,PTHR11699:SF46,PTHR10634:SF36	Phenylethylamine degradation	2	15	32
P02767	PTHR10277:SF3	Phenylpropionate degradation	8	1	4
P00048	PTHR24070:SF184,PTHR24070:SF186,PTHR22814:SF129,PTHR24070:SF189,PTHR19384:SF56,PTHR22814:SF127,PTHR19850:SF36,PTHR11866:SF3,PTHR10218:SF213,PTHR19850:SF30,PTHR19850:SF32,PTHR19850:SF31,PTHR10334:SF182,PTHR10334:SF185,PTHR22814:SF77,PTHR10177:SF67,PTHR12305:SF32,PTHR10177:SF66,PTHR24057:SF8,PTHR10048:SF14,PTHR19850:SF27,PTHR19384:SF66,PTHR10048:SF54,PTHR24356:SF180,PTHR19850:SF29,PTHR24057:SF0,PTH…	PI3 kinase pathway	35	78	394
P00050	PTHR24256:SF186,PTHR24256:SF142,PTHR24256:SF273,PTHR11705:SF17,PTHR11461:SF20,PTHR19143:SF232,PTHR10201:SF30,PTHR11461:SF61,PTHR10201:SF151,PTHR24264:SF18,PTHR24261:SF2,PTHR10201:SF137,PTHR19143:SF203,PTHR10201:SF153,PTHR10201:SF164,PTHR11461:SF49,PTHR19143:SF22,PTHR10201:SF165	Plasminogen activating cascade	22	26	88
P02768	PTHR11079:SF76,PTHR11079:SF10,PTHR11063:SF8,PTHR11705:SF81,PTHR11063:SF6,PTHR11063:SF12	Proline biosynthesis	3	19	78
P02769	PTHR11908:SF80,PTHR11904:SF12,PTHR11271:SF6,PTHR11908:SF81,PTHR11575:SF25,PTHR11380:SF6,PTHR11904:SF1,PTHR11908:SF66,PTHR11359:SF0,PTHR11908:SF78,PTHR11359:SF2	Purine metabolism	5	11	38
P02770	PTHR10534:SF5,PTHR10534:SF6,PTHR10851:SF0,PTHR10534:SF0,PTHR10509:SF29,PTHR10534:SF2	Pyridoxal phosphate salvage pathway	4	6	37
P02759	PTHR10996:SF111,PTHR11695:SF507,PTHR21152:SF17,PTHR11624:SF20,PTHR11624:SF64,PTHR22950:SF319,PTHR11624:SF62,PTHR10851:SF0,PTHR21152:SF20,PTHR21152:SF1	Pyridoxal-5-phosphate biosynthesis	7	10	65
P02771	PTHR11699:SF189,PTHR11575:SF25,PTHR11699:SF27,PTHR11644:SF2,PTHR11647:SF56,PTHR11644:SF11,PTHR11647:SF57,PTHR12247:SF85,PTHR11647:SF69,PTHR11647:SF58,PTHR11699:SF181,PTHR11699:SF183,PTHR23088:SF9,PTHR11647:SF1,PTHR11938:SF5,PTHR10515:SF0,PTHR11986:SF7,PTHR11647:SF50	Pyrimidine Metabolism	8	18	88
P02772	PTHR11540:SF16,PTHR11516:SF40,PTHR18866:SF103,PTHR24282:SF53,PTHR11986:SF66,PTHR11926:SF395,PTHR11516:SF2,PTHR11516:SF1,PTHR11986:SF72,PTHR23382:SF0,PTHR11091:SF0,PTHR11516:SF35,PTHR11516:SF37,PTHR11561:SF0,PTHR11561:SF1,PTHR18866:SF110,PTHR11588:SF48,PTHR11739:SF14,PTHR23406:SF34,PTHR23406:SF17,PTHR11588:SF91,PTHR11739:SF4,PTHR24286:SF64,PTHR11134:SF14,PTHR11516:SF23,PTHR11516:SF27,PTHR11739:SF8…	Pyruvate metabolism	10	36	106
P04393	PTHR24070:SF261,PTHR24072:SF169,PTHR11801:SF19,PTHR24072:SF167,PTHR11801:SF18,PTHR24072:SF168,PTHR11849:SF209,PTHR11938:SF64,PTHR24351:SF25,PTHR23257:SF42,PTHR23257:SF43,PTHR24070:SF258,PTHR24072:SF176,PTHR24072:SF170,PTHR24072:SF171,PTHR24057:SF8,PTHR11849:SF178,PTHR10048:SF14,PTHR23257:SF385,PTHR24057:SF0,PTHR24055:SF146,PTHR24351:SF98,PTHR24356:SF190,PTHR24361:SF191,PTHR24072:SF100,PTHR11462:S…	Ras Pathway	39	118	647
P02773	PTHR11964:SF1,PTHR21091:SF112,PTHR21091:SF109,PTHR11964:SF11,PTHR11964:SF12,PTHR11964:SF13,PTHR11964:SF20,PTHR21091:SF97,PTHR22931:SF28,PTHR11964:SF15,PTHR11964:SF16,PTHR11964:SF17,PTHR11964:SF18	S-adenosylmethionine biosynthesis	2	17	74
P02774	PTHR11644:SF2,PTHR11644:SF11,PTHR11702:SF20,PTHR11441:SF0,PTHR11537:SF141,PTHR10515:SF0,PTHR11441:SF2,PTHR11441	Salvage pyrimidine deoxyribonucleotides	5	8	47
P02775	PTHR10285:SF75,PTHR11644:SF2,PTHR10285:SF77,PTHR11702:SF20,PTHR10285:SF76,PTHR10285:SF79,PTHR10263:SF5,PTHR23359:SF87,PTHR11349:SF54,PTHR11349:SF57,PTHR10285:SF71,PTHR10285:SF70,PTHR10285:SF6,PTHR10263:SF15,PTHR11079:SF63,PTHR10263:SF13,PTHR23359:SF107,PTHR11349:SF49,PTHR11644:SF11,PTHR10285:SF66,PTHR10285:SF68,PTHR10285:SF46,PTHR10285:SF45,PTHR21234:SF15,PTHR21234:SF13,PTHR10261:SF0,PTHR21234:SF…	Salvage pyrimidine ribonucleotides	8	35	115
P06216	PTHR11254:SF311,PTHR10795:SF378,PTHR13703:SF45,PTHR11848:SF54,PTHR11339:SF285,PTHR13808:SF1,PTHR23255:SF72,PTHR13832:SF10,PTHR10127:SF625,PTHR13832:SF253,PTHR23255:SF70,PTHR13703:SF40	SCW signaling pathway	18	13	13
P02776	PTHR10000:SF21,PTHR10000:SF22,PTHR10996:SF18,PTHR11736:SF22,PTHR10996:SF118,PTHR10996:SF159,PTHR11736:SF49,PTHR21152:SF1,PTHR11735:SF14,PTHR21152:SF17,PTHR10996:SF150,PTHR10000:SF7,PTHR10000:SF15,PTHR11680:SF0,PTHR11680:SF10,PTHR11680:SF12,PTHR11680:SF9,PTHR11680:SF7,PTHR10996:SF126,PTHR21152:SF20,PTHR10996:SF20,PTHR11680:SF6,PTHR11680:SF5,PTHR10996:SF91,PTHR10996:SF165,PTHR11736:SF81,PTHR11680:S…	Serine glycine biosynthesis	4	29	143
P02777	PTHR23408:SF8,PTHR11941:SF27,PTHR24286:SF44,PTHR24286:SF55,PTHR23408:SF18,PTHR23408:SF1,PTHR23408:SF15,PTHR23408:SF13,PTHR23408:SF7,PTHR11941:SF54	Succinate to proprionate conversion	3	10	31
P02778	PTHR11055:SF21,PTHR11055:SF22,PTHR11055:SF24,PTHR11055:SF25,PTHR11055:SF15,PTHR11055:SF16,PTHR11055:SF17,PTHR11055:SF19,PTHR11055:SF1,PTHR11055:SF2,PTHR11075:SF9	Sulfate assimilation	4	14	56
P05734	PTHR10841:SF20,PTHR24015:SF878,PTHR10841:SF22,PTHR10841:SF21,PTHR10024:SF222,PTHR10024:SF223,PTHR12157:SF15,PTHR10024:SF249,PTHR10024:SF227,PTHR22847:SF408,PTHR19957:SF84,PTHR12157:SF19,PTHR19305:SF5,PTHR10024:SF230,PTHR10024:SF45,PTHR10024:SF252,PTHR10841:SF17,PTHR12428:SF14,PTHR10024:SF234,PTHR10024:SF176,PTHR23078:SF3,PTHR23078:SF4,PTHR10306:SF10,PTHR10024:SF115,PTHR21136:SF107,PTHR10024:SF239…	Synaptic vesicle trafficking	12	37	172
P00051	PTHR23152:SF7,PTHR23152:SF4,PTHR11444:SF1,PTHR11670:SF30,PTHR11538:SF43,PTHR11516:SF2,PTHR11739:SF4,PTHR23382:SF3,PTHR11134:SF14,PTHR23382:SF0,PTHR11177:SF219,PTHR11921:SF12,PTHR11091:SF0,PTHR11516:SF23,PTHR11516:SF35,PTHR11516:SF27,PTHR11516:SF25,PTHR11739:SF8	TCA cycle	10	23	78
P02742	PTHR10496:SF0,PTHR20941:SF3,PTHR11206:SF119,PTHR11177:SF92,PTHR20941:SF10,PTHR20941:SF8,PTHR22903:SF17,PTHR11206:SF103,PTHR11109:SF0,PTHR10520:SF9,PTHR22778:SF16,PTHR10520:SF7,PTHR11109:SF6,PTHR20941:SF1,PTHR22778:SF11,PTHR11616:SF162,PTHR22778:SF15	Tetrahydrofolate biosynthesis	11	21	114
P02780	PTHR11067:SF9,PTHR11067	Thiamin metabolism	12	5	10
P02781	PTHR10288:SF148,PTHR10314:SF96,PTHR23031:SF5,PTHR10314:SF5,PTHR10314:SF78,PTHR10288:SF151,PTHR20861:SF1,PTHR20861:SF4,PTHR21499:SF31,PTHR10314:SF1,PTHR21499:SF1,PTHR21499:SF27,PTHR10314:SF118,PTHR10314:SF125,PTHR21499:SF3,PTHR21499:SF2	Threonine biosynthesis	5	22	95
P04394	PTHR24356:SF159,PTHR24356:SF193,PTHR24356:SF194,PTHR22968:SF10,PTHR24356:SF191,PTHR24356:SF192,PTHR10336:SF6,PTHR10218:SF213,PTHR21136:SF4,PTHR11824:SF10,PTHR10336:SF12,PTHR10336:SF11,PTHR10336:SF10,PTHR10336:SF52,PTHR10336:SF51,PTHR24356:SF188,PTHR10037:SF226,PTHR24356:SF181,PTHR11509,PTHR11926:SF145,PTHR10336:SF29,PTHR21136:SF91,PTHR21136:SF90,PTHR11824:SF9,PTHR11824:SF8,PTHR10218:SF57,PTHR1033…	Thyrotropin-releasing hormone receptor signaling pathway	9	68	356
P06217	PTHR24256:SF240,PTHR11461:SF46,PTHR24419:SF23,PTHR24139:SF26,PTHR24260:SF3,PTHR24365:SF325,PTHR24093:SF355,PTHR24169:SF20	Toll pathway-drosophila	17	12	11
P00054	PTHR11326:SF2,PTHR24365:SF222,PTHR24055:SF10,PTHR11903:SF8,PTHR24361:SF414,PTHR22969:SF14,PTHR22969:SF13,PTHR11691:SF40,PTHR11746:SF99,PTHR24169:SF1,PTHR24169:SF4,PTHR24365:SF5,PTHR24365:SF23,PTHR24067:SF75,PTHR24067:SF31,PTHR24055:SF110,PTHR24169:SF9,PTHR24419:SF7,PTHR24067:SF70,PTHR24419:SF1,PTHR24365:SF296,PTHR24169:SF21,PTHR24365:SF131,PTHR22811:SF75,PTHR11849:SF178,PTHR24365:SF17,PTHR24169:S…	Toll receptor signaling pathway	46	84	318
P00055	PTHR12856:SF0,PTHR10799:SF573,PTHR11699:SF97,PTHR12716:SF8,PTHR12228:SF0,PTHR12228:SF6,PTHR12831:SF0,PTHR12321:SF53,PTHR12228:SF5,PTHR22952:SF200,PTHR10774:SF59,PTHR10221:SF11,PTHR10221:SF12,PTHR13011,PTHR11635:SF121,PTHR11635:SF122,PTHR24291:SF21,PTHR13924:SF10,PTHR11618:SF27,PTHR11695:SF408,PTHR15137:SF9,PTHR10509:SF19,PTHR12561:SF5,PTHR12716,PTHR12321:SF42,PTHR10509:SF20,PTHR22952:SF24,PTHR123…	Transcription regulation by bZIP transcription factor	25	106	492
P02782	PTHR11610:SF2	Triacylglycerol metabolism	13	2	10
P02783	PTHR10288:SF98,PTHR10314:SF100,PTHR11236:SF23,PTHR11289:SF0,PTHR11280:SF5,PTHR10314:SF21,PTHR10314:SF4,PTHR10314:SF88,PTHR10285:SF72,PTHR23284:SF0,PTHR12035:SF70,PTHR11922:SF44,PTHR10314:SF3,PTHR12029:SF7,PTHR10314:SF1,PTHR10285:SF6,PTHR12035:SF59,PTHR10285:SF7,PTHR22854:SF6,PTHR11236:SF9,PTHR11922:SF5,PTHR11922:SF7,PTHR11236:SF18,PTHR11922:SF1,PTHR22854:SF10,PTHR11289,PTHR22854:SF2	Tryptophan biosynthesis	6	27	134
P02784	PTHR21145:SF1,PTHR21145:SF0,PTHR21363,PTHR21164,PTHR21164:SF0,PTHR21363:SF0	Tyrosine biosynthesis	3	8	22
P00060	PTHR10539:SF0,PTHR24067:SF109,PTHR24067:SF104,PTHR11254:SF299,PTHR24067:SF35,PTHR11254:SF336,PTHR24068:SF40,PTHR24067:SF31,PTHR23073:SF8,PTHR24068:SF44,PTHR11254:SF291,PTHR23073:SF7,PTHR24068:SF43,PTHR11254:SF293,PTHR24068:SF42,PTHR24068:SF48,PTHR24068:SF47,PTHR12387:SF0,PTHR24015:SF829,PTHR24067:SF29,PTHR24067:SF26,PTHR10539,PTHR24015:SF95,PTHR10953:SF30,PTHR24068:SF36,PTHR24423:SF382,PTHR11254:…	Ubiquitin proteasome pathway	6	129	614
P02785	PTHR23002:SF58,PTHR22911:SF68,PTHR18968:SF129,PTHR18968:SF128,PTHR11825:SF28,PTHR11825:SF49,PTHR11825:SF46,PTHR11825:SF44,PTHR21000:SF11,PTHR11825:SF31,PTHR11825:SF53,PTHR11825:SF52,PTHR11825:SF51,PTHR21000:SF5,PTHR11926:SF136,PTHR21000:SF13,PTHR21000:SF14,PTHR21000:SF2,PTHR18968:SF127,PTHR18968:SF6,PTHR11825:SF39,PTHR11825:SF7,PTHR18968:SF12,PTHR11825:SF2,PTHR18968:SF13,PTHR18968:SF112,PTHR18968…	Valine biosynthesis	4	32	121
P02786	PTHR11624:SF64,PTHR11624:SF20,PTHR11695:SF507,PTHR11624:SF62	Vitamin B6 biosynthesis	7	4	24
P02787	PTHR11732:SF124,PTHR10534:SF6,PTHR21152:SF17,PTHR10314:SF1,PTHR10851:SF0,PTHR10314:SF96,PTHR10314:SF5,PTHR10534:SF0,PTHR10509:SF29,PTHR11732:SF248,PTHR10534:SF2,PTHR21152:SF1	Vitamin B6 metabolism	19	12	57
P04396	PTHR11938:SF91,PTHR24083:SF39,PTHR24298:SF86,PTHR11938:SF4,PTHR24291:SF3,PTHR24291:SF6,PTHR24291:SF5,PTHR24082:SF38,PTHR24291:SF9	Vitamin D metabolism and pathway	11	18	81
P02788	PTHR11271:SF6,PTHR11904:SF9,PTHR11904:SF12,PTHR22573:SF38,PTHR11380:SF6,PTHR23115:SF13	Xanthine and guanine salvage pathway	7	6	43

## Sheet: PAOEC-Exo-Pathways List
	PAOEC-extracellular vesicles	PANTHER Pathway List
Pathway Accession	Mapped IDs	Pathway Name	Components	Subfamilies	Associated Sequence
P00005	BOVIN|Gene=HSPB1|UniProtKB=Q3T149	Angiogenesis	77	194	1080
P00056	BOVIN|Gene=HSPB1|UniProtKB=Q3T149	VEGF signaling pathway	25	87	434
P00006	DANRE|ZFIN=ZDB-GENE-990415-92|UniProtKB=Q90473,BOVIN|Gene=IGF2R|UniProtKB=P08169,CHICK|Gene=ENSGALG00000012304|UniProtKB=Q04861	Apoptosis signaling pathway	72	188	865
P00054	CHICK|Gene=ENSGALG00000012304|UniProtKB=Q04861	Toll receptor signaling pathway	46	84	318
P00012	MOUSE|MGI=MGI=88274|UniProtKB=P26231,DROME|FlyBase=FBgn0000044|UniProtKB=P53501	Cadherin signaling pathway	16	280	1164
P00021	MOUSE|MGI=MGI=1891831|UniProtKB=O70456,MOUSE|MGI=MGI=891963|UniProtKB=P68254,CHICK|Ensembl=ENSGALG00000010725|UniProtKB=Q5ZKC9	FGF signaling pathway	26	219	1072
P00034	HUMAN|HGNC=3778|UniProtKB=P02751,BOVIN|Ensembl=ENSBTAG00000014710|UniProtKB=P62833,MOUSE|MGI=MGI=88460|UniProtKB=Q02788,HUMAN|HGNC=2197|UniProtKB=P02452,BOVIN|Gene=FN1|UniProtKB=P07589	Integrin signalling pathway	46	266	1307
P00033	RAT|RGD=620283|UniProtKB=G3V7R4,BOVIN|Gene=IGF2R|UniProtKB=P08169	Insulin/IGF pathway-protein kinase B signaling cascade	18	53	287
P00031	MOUSE|MGI=MGI=88460|UniProtKB=Q02788,BOVIN|Ensembl=ENSBTAG00000018137|UniProtKB=Q7SIH1,DROME|FlyBase=FBgn0000044|UniProtKB=P53501,CHICK|Gene=ENSGALG00000012304|UniProtKB=Q04861,CANFA|Gene=MYH9|UniProtKB=Q258K2,BOVIN|Gene=C3|UniProtKB=Q2UVX4	Inflammation mediated by chemokine and cytokine signaling pathway	58	366	1604
P00010	CHICK|Gene=ENSGALG00000012304|UniProtKB=Q04861	B cell activation	37	86	418
P00053	CHICK|Gene=ENSGALG00000012304|UniProtKB=Q04861	T cell activation	45	105	551
P00057	MOUSE|MGI=MGI=88274|UniProtKB=P26231	Wnt signaling pathway	49	521	2328
P00018	MOUSE|MGI=MGI=1891831|UniProtKB=O70456,MOUSE|MGI=MGI=891963|UniProtKB=P68254,CHICK|Ensembl=ENSGALG00000010725|UniProtKB=Q5ZKC9	EGF receptor signaling pathway	28	240	1090
P06664	BOVIN|Ensembl=ENSBTAG00000039992|UniProtKB=Q3ZCJ7	Gonadotropin-releasing hormone receptor pathway	216	231	229
P00050	BOVIN|Gene=FGB|UniProtKB=P02676,BOVIN|Gene=PLG|UniProtKB=P06868,PIG|Gene=SERPINE1|UniProtKB=P79335,BOVIN|Gene=FGG|UniProtKB=P12799,BOVIN|Ensembl=ENSBTAG00000020859|UniProtKB=P28800,HUMAN|HGNC=3694|UniProtKB=P02679,BOVIN|Ensembl=ENSBTAG00000007073|UniProtKB=Q2KIG3	Plasminogen activating cascade	22	26	88
P02721	BOVIN|Ensembl=ENSBTAG00000013315|UniProtKB=P00829,PIG|Gene=ATP5A1|UniProtKB=P80021	ATP synthesis	12	19	72
P00032	BOVIN|Gene=IGF2R|UniProtKB=P08169	Insulin/IGF pathway-mitogen activated protein kinase kinase/MAP kinase cascade	12	46	255
P00017	CAEEL|WormBase=WBGene00001919|UniProtKB=P08898	DNA replication	18	121	338
P00020	BOVIN|Gene=GSN|UniProtKB=Q3SX14	FAS signaling pathway	31	52	238
P05918	BOVIN|Gene=HSPB1|UniProtKB=Q3T149	p38 MAPK pathway	36	46	228
P00016	MOUSE|MGI=MGI=107814|UniProtKB=A2AQ07,DROME|FlyBase=FBgn0000044|UniProtKB=P53501,CANFA|Gene=MYH9|UniProtKB=Q258K2	Cytoskeletal regulation by Rho GTPase	20	222	957
P00024	YEAST|SGD=S000003588|UniProtKB=P00360,PIG|Gene=GAPDH|UniProtKB=P00355,YEAST|SGD=S000003486|UniProtKB=P00924	Glycolysis	10	54	152
P00049	MOUSE|MGI=MGI=1891831|UniProtKB=O70456,MOUSE|MGI=MGI=891963|UniProtKB=P68254,DICDI|dictyBase=DDB_G0293298|UniProtKB=Q8I0H7,DANRE|ZFIN=ZDB-GENE-990415-92|UniProtKB=Q90473,CHICK|Ensembl=ENSGALG00000010725|UniProtKB=Q5ZKC9	Parkinson disease	37	223	1147
P00027	BOVIN|Ensembl=ENSBTAG00000014710|UniProtKB=P62833	Heterotrimeric G-protein signaling pathway-Gq alpha and Go alpha mediated pathway	21	149	787
P00026	BOVIN|Ensembl=ENSBTAG00000014710|UniProtKB=P62833,HUMAN|HGNC=9723|UniProtKB=P11216	Heterotrimeric G-protein signaling pathway-Gi alpha and Gs alpha mediated pathway	27	184	948
P00059	MOUSE|MGI=MGI=98737|UniProtKB=P35441,MOUSE|MGI=MGI=1891831|UniProtKB=O70456,HUMAN|HGNC=11785|UniProtKB=P07996,PIG|Gene=SERPINE1|UniProtKB=P79335	p53 pathway	70	119	577
P00004	MOUSE|MGI=MGI=88274|UniProtKB=P26231,DROME|FlyBase=FBgn0000044|UniProtKB=P53501,HUMAN|HGNC=6692|UniProtKB=Q07954	Alzheimer disease-presenilin pathway	70	220	1013
P00060	ARATH|TAIR=AT1G45000|UniProtKB=Q9MAK9	Ubiquitin proteasome pathway	6	129	614
P02763	STRCO|Gene=CAA22403|UniProtKB=Q9ZBR9	Peptidoglycan biosynthesis	11	23	95
P00029	BOVIN|Ensembl=ENSBTAG00000025313|UniProtKB=Q3MHR3,PIG|Gene=GAPDH|UniProtKB=P00355,MOUSE|MGI=MGI=107814|UniProtKB=A2AQ07,DROME|FlyBase=FBgn0000044|UniProtKB=P53501,BOVIN|Ensembl=ENSBTAG00000032034|UniProtKB=P61285	Huntington disease	60	337	1504
P00048	RAT|RGD=620283|UniProtKB=G3V7R4,CHICK|Ensembl=ENSGALG00000010725|UniProtKB=Q5ZKC9	SR	35	78	394
P02745	YEAST|SGD=S000000058|UniProtKB=P39708	Glutamine glutamate conversion	3	32	156
P04396	BOVIN|Gene=GC|UniProtKB=Q3MHN5	Vitamin D metabolism and pathway	11	18	81
P00011	BOVIN|Gene=FGB|UniProtKB=P02676,BOVIN|Gene=F5|UniProtKB=Q28107,BOVIN|Ensembl=ENSBTAG00000018137|UniProtKB=Q7SIH1,BOVIN|Ensembl=ENSBTAG00000005122|UniProtKB=P01044,BOVIN|Gene=FGG|UniProtKB=P12799,HUMAN|HGNC=3529|UniProtKB=P03951,BOVIN|Ensembl=ENSBTAG00000020859|UniProtKB=P28800,HUMAN|HGNC=3694|UniProtKB=P02679,BOVIN|Gene=C3|UniProtKB=Q2UVX4,RAT|RGD=628643|UniProtKB=Q63041,BOVIN|Ensembl=ENSBTAG0000…	Blood coagulation	59	58	214
P06959	RAT|RGD=620283|UniProtKB=G3V7R4,BOVIN|Ensembl=ENSBTAG00000005574|UniProtKB=P17697,HORSE|Ensembl=ENSECAG00000007010|UniProtKB=Q29482,PIG|Gene=SERPINE1|UniProtKB=P79335,BOVIN|Gene=HSPB1|UniProtKB=Q3T149	CCKR signaling map	290	174	166
P00044	DROME|FlyBase=FBgn0000044|UniProtKB=P53501,CANFA|Gene=MYH9|UniProtKB=Q258K2	Nicotinic acetylcholine receptor signaling pathway	13	230	845
